# Supplementary material for: Genetically regulated gene expression and proteins revealed discordant effects
Source: PLoS One. 2022 May 23;17(5):e0268815. doi: 10.1371/journal.pone.0268815 (PMC9126407; doi:10.1371/journal.pone.0268815)
Supplement: S2 File — (XLSX) [file pone.0268815.s002.xlsx]

## Sheet: Content
Table	Title	Comment
S1	Overview (gene based)	all biomarkers and their mean and sd + all relevant results (T/F)
S2	Hier. FDR by gene	Simes p-value per gene and setting (all, male, female)
S3	Summary Stats	GWAS Pipeline Output (hier. FDR, tagSNP==T)
S4	Lead cis pQTLs (1)	One per biomarker, annotated with sex stratified results
S5	Lead cis pQTLs (2)	all tissues, all significant biomarker
S6	Overview (tissue based)	short overview of all results across all analyzed tissues
S7	Colocalization Results	all tissues, all significant biomarker
S8	MetaXcan all results	all tissues, all significant biomarker
S9	MetaXcan top results	best associated tissue, correlation results in LIFE
S10	MR GE --> P	best eQTLsof GTEx p<5e-8
S11	MR P --> CAD	best pQTLs p<5e-8
S12	MR GE --> P --> CAD	IL6R, AXL, TFPI and PCSK9 only

## Sheet: TableS1
Protein	FullName	Sample size	Overall	Female	Male	P-value	Gene	Cytoband	ENSG	chr	start	stop	GWAS_sig	GWAS_sig_male	GWAS_sig_female	novel	sexIA	sexIA_type	diffDir	n_diffDir	Coloc_H4	Coloc_H3	MultiXcan	MultiXcan_rank	CorrLIFE	MR_GE_P	MR_P_CAD
TR_AP	acid phosphatase 5, tartrate resistant [Source:HGNC Symbol;Acc:HGNC:124]	2014	3,35 (± 0,37)	3,27 (± 0,36)	3,41 (± 0,37)	2.21194e-16	ACP5	19p13.2	ENSG00000102575	19	11574660	11579008	TRUE	TRUE	TRUE	maybe	FALSE		TRUE	35	TRUE	TRUE	TRUE	1	FALSE	TRUE	FALSE
ALCAM	activated leukocyte cell adhesion molecule [Source:HGNC Symbol;Acc:HGNC:400]	2014	7,14 (± 0,30)	7,23 (± 0,30)	7,06 (± 0,28)	6.59017e-39	ALCAM	3q13.11	ENSG00000170017	3	105366909	105576900	TRUE	FALSE	FALSE	yes	FALSE		FALSE	0	FALSE	FALSE	TRUE	1	TRUE	FALSE
AP_N	alanyl aminopeptidase, membrane [Source:HGNC Symbol;Acc:HGNC:500]	2014	4,82 (± 0,32)	4,81 (± 0,32)	4,83 (± 0,32)	0.0390367	ANPEP	15q26.1	ENSG00000166825	15	89784895	89815401	TRUE	TRUE	TRUE	no	FALSE		FALSE	0	TRUE	TRUE	TRUE	1	TRUE	TRUE	FALSE
AXL	AXL receptor tyrosine kinase [Source:HGNC Symbol;Acc:HGNC:905]	2014	8,85 (± 0,35)	8,82 (± 0,36)	8,88 (± 0,34)	0.00244253	AXL	19q13.2	ENSG00000167601	19	41219223	41261766	TRUE	TRUE	TRUE	no	TRUE	female-specific	TRUE	28	TRUE	FALSE	TRUE	1	FALSE	TRUE	TRUE
AZU1	azurocidin 1 [Source:HGNC Symbol;Acc:HGNC:913]	2014	0,38 (± 0,15)	0,37 (± 0,16)	0,38 (± 0,15)	0.12389	AZU1	19p13.3	ENSG00000172232	19	825097	832018	FALSE	FALSE	FALSE	maybe	FALSE						FALSE
BLM_hydrolase	bleomycin hydrolase [Source:HGNC Symbol;Acc:HGNC:1059]	1926	2,00 (± 0,36)	1,99 (± 0,36)	2,01 (± 0,36)	0.0925065	BLMH	17q11.2	ENSG00000108578	17	30248203	30292056	TRUE	TRUE	TRUE	maybe	FALSE		TRUE	24	TRUE	TRUE	TRUE	1	FALSE	TRUE	FALSE
CASP_3	caspase 3 [Source:HGNC Symbol;Acc:HGNC:1504]	2014	6,93 (± 0,85)	7,06 (± 0,84)	6,82 (± 0,84)	2.74211e-10	CASP3	4q35.1	ENSG00000164305	4	184627696	184649509	TRUE	TRUE	TRUE	maybe	TRUE	female-specific	TRUE	14	TRUE	TRUE	TRUE	3	FALSE	TRUE
CCL15	C-C motif chemokine ligand 15 [Source:HGNC Symbol;Acc:HGNC:10613]	2014	6,65 (± 0,52)	6,65 (± 0,54)	6,64 (± 0,51)	0.947486	CCL15	17q12	ENSG00000275718	17	35996440	36001553	TRUE	TRUE	TRUE	no	FALSE		TRUE	20	TRUE	TRUE	TRUE	1	FALSE	TRUE	FALSE
CCL16	C-C motif chemokine ligand 16 [Source:HGNC Symbol;Acc:HGNC:10614]	2014	6,14 (± 0,56)	6,05 (± 0,59)	6,23 (± 0,52)	8.98863e-14	CCL16	17q12	ENSG00000275152	17	35976493	35981497	TRUE	TRUE	TRUE	no	TRUE	sex-related	TRUE	3	TRUE	TRUE	TRUE	1		TRUE	FALSE
MCP_1	C-C motif chemokine ligand 2 [Source:HGNC Symbol;Acc:HGNC:10618]	2014	3,61 (± 0,37)	3,57 (± 0,37)	3,64 (± 0,36)	2.68164e-06	CCL2	17q12	ENSG00000108691	17	34255218	34257203	FALSE	FALSE	FALSE	maybe	FALSE						FALSE	4210
CCL24	C-C motif chemokine ligand 24 [Source:HGNC Symbol;Acc:HGNC:10623]	2014	4,77 (± 0,93)	4,70 (± 0,95)	4,83 (± 0,92)	0.00160642	CCL24	7q11.23	ENSG00000106178	7	75810825	75823356	TRUE	TRUE	TRUE	no	FALSE		TRUE	1	TRUE	TRUE	TRUE	1		TRUE	FALSE
CD163	CD163 molecule [Source:HGNC Symbol;Acc:HGNC:1631]	2014	7,92 (± 0,54)	7,90 (± 0,54)	7,94 (± 0,55)	0.0637041	CD163	12p13.31	ENSG00000177575	12	7470813	7503893	TRUE	FALSE	FALSE	yes	FALSE		TRUE	1	FALSE	FALSE	FALSE	13029	TRUE	TRUE
CD93	CD93 molecule [Source:HGNC Symbol;Acc:HGNC:15855]	2014	10,66 (± 0,34)	10,65 (± 0,34)	10,67 (± 0,34)	0.189806	CD93	20p11.21	ENSG00000125810	20	23079360	23086324	FALSE	FALSE	FALSE	maybe	FALSE						FALSE	6346
CDH5	cadherin 5 [Source:HGNC Symbol;Acc:HGNC:1764]	2014	4,39 (± 0,39)	4,38 (± 0,39)	4,39 (± 0,39)	0.399802	CDH5	16q21	ENSG00000179776	16	66366622	66404784	TRUE	FALSE	FALSE	yes	FALSE		TRUE	3	FALSE	TRUE	FALSE	2448		TRUE
CHI3L1	chitinase 3 like 1 [Source:HGNC Symbol;Acc:HGNC:1932]	2014	3,78 (± 0,95)	3,65 (± 0,87)	3,90 (± 1,01)	1.36975e-07	CHI3L1	1q32.1	ENSG00000133048	1	203178931	203186704	TRUE	TRUE	TRUE	no	FALSE		TRUE	1	TRUE	TRUE	TRUE	1	TRUE	TRUE	FALSE
CHIT1	chitinase 1 [Source:HGNC Symbol;Acc:HGNC:1936]	2014	5,16 (± 1,19)	5,08 (± 1,15)	5,24 (± 1,22)	0.000406017	CHIT1	1q32.1	ENSG00000133063	1	203212827	203273641	TRUE	TRUE	TRUE	no	FALSE		FALSE	0	TRUE	FALSE	TRUE	1		TRUE	FALSE
CNTN1	contactin 1 [Source:HGNC Symbol;Acc:HGNC:2171]	2014	4,50 (± 0,37)	4,61 (± 0,36)	4,40 (± 0,35)	1.0579e-39	CNTN1	12q12	ENSG00000018236	12	40692439	41072415	TRUE	TRUE	TRUE	maybe	FALSE		TRUE	4	TRUE	TRUE	TRUE	6		TRUE	FALSE
COL1A1	collagen type I alpha 1 chain [Source:HGNC Symbol;Acc:HGNC:2197]	2014	2,82 (± 0,40)	2,88 (± 0,43)	2,76 (± 0,37)	1.92816e-12	COL1A1	17q21.33	ENSG00000108821	17	50184101	50201632	FALSE	FALSE	FALSE	maybe	FALSE						FALSE	13250
CPA1	carboxypeptidase A1 [Source:HGNC Symbol;Acc:HGNC:2296]	2014	5,86 (± 0,70)	5,80 (± 0,64)	5,91 (± 0,75)	0.000544142	CPA1	7q32.2	ENSG00000091704	7	130380339	130388114	TRUE	FALSE	TRUE	yes	FALSE		TRUE	7	FALSE	FALSE	TRUE	1			FALSE
CPB1	carboxypeptidase B1 [Source:HGNC Symbol;Acc:HGNC:2299]	2014	5,59 (± 0,68)	5,53 (± 0,63)	5,64 (± 0,72)	0.000534467	CPB1	3q24	ENSG00000153002	3	148791102	148860187	FALSE	FALSE	FALSE	maybe	FALSE						TRUE	614
CSTB	cystatin B [Source:HGNC Symbol;Acc:HGNC:2482]	2014	3,74 (± 0,48)	3,78 (± 0,48)	3,70 (± 0,47)	6.97991e-05	CSTB	21q22.3	ENSG00000160213	21	43772511	43776330	TRUE	TRUE	TRUE	no	FALSE		FALSE	0	TRUE	TRUE	TRUE	1	TRUE	TRUE	FALSE
CTSD	cathepsin D [Source:HGNC Symbol;Acc:HGNC:2529]	1926	2,50 (± 0,47)	2,42 (± 0,45)	2,57 (± 0,47)	3.43838e-12	CTSD	11p15.5	ENSG00000117984	11	1752755	1764573	TRUE	TRUE	TRUE	no	TRUE	sex-related	TRUE	2	TRUE	FALSE	TRUE	2	TRUE	TRUE	FALSE
CTSZ	cathepsin Z [Source:HGNC Symbol;Acc:HGNC:2547]	2014	5,34 (± 0,43)	5,29 (± 0,43)	5,40 (± 0,41)	1.8541e-09	CTSZ	20q13.32	ENSG00000101160	20	58995185	59007254	FALSE	FALSE	FALSE	maybe	FALSE						FALSE	8621
CXCL16	C-X-C motif chemokine ligand 16 [Source:HGNC Symbol;Acc:HGNC:16642]	2014	4,87 (± 0,33)	4,91 (± 0,32)	4,83 (± 0,32)	5.972e-10	CXCL16	17p13.2	ENSG00000161921	17	4733531	4739928	TRUE	TRUE	FALSE	no	FALSE		TRUE	25	TRUE	TRUE	TRUE	3	TRUE	TRUE
DLK_1	delta like non-canonical Notch ligand 1 [Source:HGNC Symbol;Acc:HGNC:2907]	2014	5,85 (± 0,65)	5,86 (± 0,66)	5,84 (± 0,65)	0.413065	DLK1	14q32.2	ENSG00000185559	14	100725705	100738224	TRUE	TRUE	TRUE	maybe	FALSE		TRUE	1	TRUE	FALSE	TRUE	1		TRUE	FALSE
EGFR	epidermal growth factor receptor [Source:HGNC Symbol;Acc:HGNC:3236]	2014	3,03 (± 0,23)	3,06 (± 0,22)	3,01 (± 0,23)	3.49913e-08	EGFR	7p11.2	ENSG00000146648	7	55019017	55211628	TRUE	TRUE	FALSE	yes	FALSE		FALSE	0	TRUE	FALSE	TRUE	25	TRUE	TRUE
Ep_CAM	epithelial cell adhesion molecule [Source:HGNC Symbol;Acc:HGNC:11529]	2014	5,31 (± 1,06)	5,49 (± 1,06)	5,14 (± 1,04)	2.12579e-12	EPCAM	2p21	ENSG00000119888	2	47345158	47387601	FALSE	FALSE	FALSE	maybe	FALSE						FALSE	10983
EPHB4	EPH receptor B4 [Source:HGNC Symbol;Acc:HGNC:3395]	2014	5,47 (± 0,32)	5,45 (± 0,32)	5,49 (± 0,32)	0.00121243	EPHB4	7q22.1	ENSG00000196411	7	100802565	100827523	TRUE	TRUE	TRUE	maybe	FALSE		TRUE	1	TRUE	TRUE	TRUE	3	TRUE	TRUE	FALSE
JAM_A	F11 receptor [Source:HGNC Symbol;Acc:HGNC:14685]	2014	5,80 (± 0,81)	5,90 (± 0,82)	5,71 (± 0,80)	1.03027e-06	F11R	1q23.3	ENSG00000158769	1	160995211	161021343	FALSE	FALSE	FALSE	maybe	FALSE						TRUE	121
FABP4	fatty acid binding protein 4 [Source:HGNC Symbol;Acc:HGNC:3559]	2014	5,33 (± 0,80)	5,64 (± 0,77)	5,03 (± 0,71)	1.27006e-73	FABP4	8q21.13	ENSG00000170323	8	81478419	81483236	TRUE	FALSE	FALSE	yes	FALSE		FALSE	0	TRUE	FALSE	TRUE	146	FALSE	TRUE
FAS	Fas cell surface death receptor [Source:HGNC Symbol;Acc:HGNC:11920]	2014	5,71 (± 0,41)	5,69 (± 0,43)	5,73 (± 0,39)	0.00803131	FAS	10q23.31	ENSG00000026103	10	88990531	89017059	TRUE	TRUE	TRUE	no	FALSE		TRUE	11	TRUE	TRUE	TRUE	8	TRUE	TRUE	FALSE
GDF_15	growth differentiation factor 15 [Source:HGNC Symbol;Acc:HGNC:30142]	2014	5,28 (± 0,65)	5,20 (± 0,64)	5,36 (± 0,64)	2.96868e-11	GDF15	19p13.11	ENSG00000130513	19	18374731	18389176	TRUE	TRUE	FALSE	yes	TRUE	male-specific	FALSE	0	FALSE	FALSE	FALSE	19968
GP6	glycoprotein VI platelet [Source:HGNC Symbol;Acc:HGNC:14388]	2014	2,52 (± 0,61)	2,61 (± 0,61)	2,43 (± 0,61)	1.1186e-10	GP6	19q13.42	ENSG00000088053	19	55013705	55038264	TRUE	TRUE	TRUE	maybe	FALSE		FALSE	0	TRUE	TRUE	TRUE	2	TRUE	TRUE	FALSE
GRN	granulin precursor [Source:HGNC Symbol;Acc:HGNC:4601]	2014	5,23 (± 0,33)	5,26 (± 0,32)	5,20 (± 0,33)	3.86753e-05	GRN	17q21.31	ENSG00000030582	17	44345246	44353106	TRUE	TRUE	TRUE	maybe	FALSE		FALSE	0	TRUE	TRUE	TRUE	8	FALSE	TRUE	FALSE
PLC	heparan sulfate proteoglycan 2 [Source:HGNC Symbol;Acc:HGNC:5273]	2014	7,89 (± 0,32)	7,88 (± 0,32)	7,90 (± 0,31)	0.0568344	HSPG2	1p36.12	ENSG00000142798	1	21822244	21937310	TRUE	FALSE	FALSE	yes	FALSE		FALSE	0	FALSE	TRUE	FALSE	6744		FALSE
ICAM_2	intercellular adhesion molecule 2 [Source:HGNC Symbol;Acc:HGNC:5345]	2014	4,89 (± 0,41)	4,89 (± 0,41)	4,89 (± 0,42)	0.81078	ICAM2	17q23.3	ENSG00000108622	17	64002594	64020634	FALSE	FALSE	FALSE	maybe	FALSE						TRUE	223
IGFBP_1	insulin like growth factor binding protein 1 [Source:HGNC Symbol;Acc:HGNC:5469]	2014	5,41 (± 1,00)	5,61 (± 0,95)	5,23 (± 1,01)	6.61694e-16	IGFBP1	7p12.3	ENSG00000146678	7	45888360	45893660	FALSE	FALSE	FALSE	maybe	FALSE						FALSE	1764
IGFBP_2	insulin like growth factor binding protein 2 [Source:HGNC Symbol;Acc:HGNC:5471]	2014	7,48 (± 0,72)	7,52 (± 0,73)	7,45 (± 0,71)	0.023065	IGFBP2	2q35	ENSG00000115457	2	216632828	216664436	FALSE	FALSE	FALSE	maybe	FALSE						TRUE	673
IGFBP_7	insulin like growth factor binding protein 7 [Source:HGNC Symbol;Acc:HGNC:5476]	2014	7,35 (± 0,40)	7,29 (± 0,39)	7,42 (± 0,39)	1.78637e-13	IGFBP7	4q12	ENSG00000163453	4	57030773	57110385	TRUE	TRUE	TRUE	maybe	FALSE		TRUE	8	TRUE	TRUE	TRUE	1	FALSE	TRUE	FALSE
IL_17RA	interleukin 17 receptor A [Source:HGNC Symbol;Acc:HGNC:5985]	2014	3,89 (± 0,51)	3,91 (± 0,51)	3,87 (± 0,51)	0.190221	IL17RA	22q11.1	ENSG00000177663	22	17084954	17115694	TRUE	TRUE	TRUE	yes	FALSE		FALSE	0	TRUE	TRUE	TRUE	1	TRUE	TRUE	FALSE
IL_18BP	interleukin 18 binding protein [Source:HGNC Symbol;Acc:HGNC:5987]	2014	6,12 (± 0,37)	6,09 (± 0,38)	6,16 (± 0,36)	1.77792e-06	IL18BP	11q13.4	ENSG00000137496	11	71998613	72005715	FALSE	FALSE	FALSE	maybe	FALSE						FALSE	2208
IL_1RT1	interleukin 1 receptor type 1 [Source:HGNC Symbol;Acc:HGNC:5993]	2014	6,38 (± 0,31)	6,36 (± 0,31)	6,39 (± 0,31)	0.0072716	IL1R1	2q11.2-q12.1	ENSG00000115594	2	102064544	102179874	TRUE	TRUE	TRUE	maybe	FALSE		TRUE	2	TRUE	TRUE	TRUE	3	FALSE	TRUE	FALSE
IL_1RT2	interleukin 1 receptor type 2 [Source:HGNC Symbol;Acc:HGNC:5994]	2014	5,67 (± 0,36)	5,61 (± 0,33)	5,72 (± 0,37)	3.03906e-11	IL1R2	2q11.2	ENSG00000115590	2	101991960	102028544	TRUE	TRUE	TRUE	no	FALSE		TRUE	4	TRUE	TRUE	TRUE	1	FALSE	TRUE	FALSE
ST2	interleukin 1 receptor like 1 [Source:HGNC Symbol;Acc:HGNC:5998]	2014	4,17 (± 0,57)	3,97 (± 0,52)	4,37 (± 0,55)	1.62098e-55	IL1RL1	2q12.1	ENSG00000115602	2	102311502	102352037	TRUE	TRUE	TRUE	no	FALSE		TRUE	1	FALSE	TRUE	TRUE	2	FALSE	TRUE	FALSE
IL2_RA	interleukin 2 receptor subunit alpha [Source:HGNC Symbol;Acc:HGNC:6008]	2014	3,31 (± 0,45)	3,29 (± 0,45)	3,34 (± 0,45)	0.0168653	IL2RA	10p15.1	ENSG00000134460	10	6010689	6062370	TRUE	TRUE	TRUE	no	FALSE		FALSE	0	TRUE	FALSE	TRUE	1	TRUE	TRUE	FALSE
IL_6RA	interleukin 6 receptor [Source:HGNC Symbol;Acc:HGNC:6019]	2014	11,75 (± 0,40)	11,77 (± 0,41)	11,73 (± 0,40)	0.0631742	IL6R	1q21.3	ENSG00000160712	1	154405193	154469450	TRUE	TRUE	TRUE	no	FALSE		TRUE	17	TRUE	TRUE	TRUE	1	FALSE	TRUE	TRUE
ITGB2	integrin subunit beta 2 [Source:HGNC Symbol;Acc:HGNC:6155]	2014	5,33 (± 0,44)	5,41 (± 0,43)	5,25 (± 0,43)	1.07663e-18	ITGB2	21q22.3	ENSG00000160255	21	44885953	44931989	FALSE	FALSE	FALSE	maybe	FALSE						FALSE	9616
KLK6	kallikrein related peptidase 6 [Source:HGNC Symbol;Acc:HGNC:6367]	2014	2,21 (± 0,35)	2,22 (± 0,36)	2,21 (± 0,35)	0.520024	KLK6	19q13.41	ENSG00000167755	19	50958631	50969673	FALSE	FALSE	FALSE	maybe	FALSE						TRUE	276
LDL_receptor	low density lipoprotein receptor [Source:HGNC Symbol;Acc:HGNC:6547]	2014	4,33 (± 0,59)	4,35 (± 0,59)	4,31 (± 0,58)	0.128574	LDLR	19p13.2	ENSG00000130164	19	11089462	11133820	FALSE	FALSE	FALSE	maybe	FALSE						FALSE	19469
Gal_3	galectin 3 [Source:HGNC Symbol;Acc:HGNC:6563]	2014	3,20 (± 0,36)	3,30 (± 0,35)	3,11 (± 0,35)	3.23087e-35	LGALS3	14q22.3	ENSG00000131981	14	55124110	55145423	TRUE	TRUE	TRUE	no	TRUE	sex-related	TRUE	5	TRUE	TRUE	TRUE	1		TRUE	FALSE
Gal_4	galectin 4 [Source:HGNC Symbol;Acc:HGNC:6565]	2014	3,77 (± 0,55)	3,79 (± 0,53)	3,76 (± 0,57)	0.150975	LGALS4	19q13.2	ENSG00000171747	19	38801671	38812945	TRUE	FALSE	TRUE	maybe	FALSE		TRUE	1	FALSE	TRUE	FALSE	8409		FALSE
LTBR	lymphotoxin beta receptor [Source:HGNC Symbol;Acc:HGNC:6718]	2014	3,48 (± 0,34)	3,47 (± 0,34)	3,49 (± 0,35)	0.243752	LTBR	12p13.31	ENSG00000111321	12	6375045	6391571	TRUE	TRUE	TRUE	maybe	FALSE		FALSE	0	TRUE	TRUE	TRUE	1	TRUE	TRUE	FALSE
MB	myoglobin [Source:HGNC Symbol;Acc:HGNC:6915]	2014	7,53 (± 0,60)	7,33 (± 0,55)	7,72 (± 0,59)	5.21715e-57	MB	22q12.3	ENSG00000198125	22	35606764	35637951	FALSE	FALSE	FALSE	maybe	FALSE						FALSE	10594
MEPE	matrix extracellular phosphoglycoprotein [Source:HGNC Symbol;Acc:HGNC:13361]	2014	5,42 (± 0,45)	5,35 (± 0,44)	5,50 (± 0,44)	1.43739e-13	MEPE	4q22.1	ENSG00000152595	4	87821411	87846817	FALSE	FALSE	FALSE	maybe	FALSE						TRUE	769
MMP_2	matrix metallopeptidase 2 [Source:HGNC Symbol;Acc:HGNC:7166]	2014	3,97 (± 0,38)	3,98 (± 0,37)	3,97 (± 0,38)	0.503597	MMP2	16q12.2	ENSG00000087245	16	55389700	55506691	FALSE	FALSE	FALSE	maybe	FALSE						FALSE	14597
MMP_3	matrix metallopeptidase 3 [Source:HGNC Symbol;Acc:HGNC:7173]	2014	7,45 (± 0,71)	7,04 (± 0,57)	7,84 (± 0,59)	3.05656e-157	MMP3	11q22.2	ENSG00000149968	11	102835801	102843609	TRUE	TRUE	TRUE	no	FALSE		FALSE	0	FALSE	TRUE	TRUE	1			FALSE
MMP_9	matrix metallopeptidase 9 [Source:HGNC Symbol;Acc:HGNC:7176]	2014	4,62 (± 0,81)	4,57 (± 0,80)	4,67 (± 0,82)	0.00331343	MMP9	20q13.12	ENSG00000100985	20	46008908	46016561	TRUE	FALSE	FALSE	maybe	FALSE		TRUE	4	TRUE	FALSE	TRUE	6	TRUE	TRUE
MPO	myeloperoxidase [Source:HGNC Symbol;Acc:HGNC:7218]	2014	3,12 (± 0,57)	3,16 (± 0,59)	3,09 (± 0,55)	0.00188917	MPO	17q22	ENSG00000005381	17	58269855	58280935	TRUE	TRUE	FALSE	maybe	TRUE	male-specific	TRUE	1	FALSE	FALSE	TRUE	2	TRUE
Notch_3	notch receptor 3 [Source:HGNC Symbol;Acc:HGNC:7883]	2014	5,10 (± 0,42)	5,16 (± 0,41)	5,04 (± 0,42)	9.0445e-12	NOTCH3	19p13.12	ENSG00000074181	19	15159038	15200995	FALSE	FALSE	TRUE	maybe	TRUE	female-specific			FALSE	FALSE	FALSE	4138
NT_proBNP	natriuretic peptide B [Source:HGNC Symbol;Acc:HGNC:7940]	2014	3,27 (± 1,10)	3,47 (± 1,02)	3,08 (± 1,13)	7.38917e-19	NPPB	1p36.22	ENSG00000120937	1	11857464	11858945	TRUE	TRUE	TRUE	no	FALSE		FALSE	0	TRUE	FALSE	TRUE	1			FALSE
PCSK9	proprotein convertase subtilisin/kexin type 9 [Source:HGNC Symbol;Acc:HGNC:20001]	2014	3,25 (± 0,41)	3,33 (± 0,39)	3,18 (± 0,41)	4.52616e-16	PCSK9	1p32.3	ENSG00000169174	1	55039447	55064852	TRUE	TRUE	TRUE	no	FALSE		TRUE	1	TRUE	TRUE	TRUE	1		TRUE	TRUE
PDGF_subunit_A	platelet derived growth factor subunit A [Source:HGNC Symbol;Acc:HGNC:8799]	2014	3,04 (± 0,67)	3,15 (± 0,66)	2,93 (± 0,65)	1.17861e-13	PDGFA	7p22.3	ENSG00000197461	7	497258	520296	FALSE	FALSE	FALSE	maybe	FALSE						FALSE	17086
PECAM_1	platelet and endothelial cell adhesion molecule 1 [Source:HGNC Symbol;Acc:HGNC:8823]	2014	5,35 (± 0,60)	5,39 (± 0,60)	5,30 (± 0,59)	0.000958295	PECAM1	17q23.3	ENSG00000261371	17	64319415	64413776	FALSE	FALSE	FALSE	maybe	FALSE						FALSE	14486
PGLYRP1	peptidoglycan recognition protein 1 [Source:HGNC Symbol;Acc:HGNC:8904]	2014	6,81 (± 0,47)	6,80 (± 0,49)	6,83 (± 0,45)	0.0341224	PGLYRP1	19q13.32	ENSG00000008438	19	46019153	46023053	TRUE	TRUE	FALSE	yes	FALSE		TRUE	3	TRUE	FALSE	TRUE	2	TRUE	TRUE	FALSE
PI3	peptidase inhibitor 3 [Source:HGNC Symbol;Acc:HGNC:8947]	2014	2,02 (± 0,56)	1,83 (± 0,50)	2,19 (± 0,56)	4.0669e-50	PI3	20q13.12	ENSG00000124102	20	45174902	45176544	TRUE	TRUE	TRUE	maybe	TRUE	sex-related	TRUE	6	TRUE	FALSE	TRUE	2	FALSE	TRUE	FALSE
t_PA	plasminogen activator, tissue type [Source:HGNC Symbol;Acc:HGNC:9051]	2014	6,74 (± 0,64)	6,64 (± 0,68)	6,83 (± 0,59)	1.85454e-09	PLAT	8q11.21	ENSG00000104368	8	42174718	42207676	FALSE	FALSE	FALSE	maybe	FALSE						TRUE	167
uPA	plasminogen activator, urokinase [Source:HGNC Symbol;Acc:HGNC:9052]	2014	4,47 (± 0,38)	4,50 (± 0,38)	4,44 (± 0,38)	5.62547e-06	PLAU	10q22.2	ENSG00000122861	10	73909177	73917496	TRUE	FALSE	FALSE	no	FALSE		TRUE	2	FALSE	FALSE	FALSE	8506	FALSE	FALSE
U_PAR	plasminogen activator, urokinase receptor [Source:HGNC Symbol;Acc:HGNC:9053]	2014	5,02 (± 0,41)	5,06 (± 0,41)	4,98 (± 0,41)	6.61828e-06	PLAUR	19q13.31	ENSG00000011422	19	43646095	43670547	TRUE	TRUE	FALSE	yes	TRUE	male-specific	FALSE	0	FALSE	FALSE	TRUE	17	TRUE		FALSE
PON3	paraoxonase 3 [Source:HGNC Symbol;Acc:HGNC:9206]	2014	6,27 (± 0,65)	6,38 (± 0,65)	6,17 (± 0,64)	1.8143e-13	PON3	7q21.3	ENSG00000105852	7	95359872	95396375	TRUE	TRUE	TRUE	no	FALSE		TRUE	2	TRUE	TRUE	TRUE	1		TRUE	FALSE
PRTN3	proteinase 3 [Source:HGNC Symbol;Acc:HGNC:9495]	2014	3,73 (± 0,61)	3,75 (± 0,63)	3,71 (± 0,58)	0.550971	PRTN3	19p13.3	ENSG00000196415	19	840999	848175	FALSE	FALSE	FALSE	maybe	FALSE						FALSE
RARRES2	retinoic acid receptor responder 2 [Source:HGNC Symbol;Acc:HGNC:9868]	2014	11,07 (± 0,37)	11,12 (± 0,37)	11,01 (± 0,36)	2.37612e-11	RARRES2	7q36.1	ENSG00000106538	7	150338317	150341662	TRUE	TRUE	TRUE	no	FALSE		TRUE	3	TRUE	FALSE	TRUE	4		TRUE	FALSE
RETN	resistin [Source:HGNC Symbol;Acc:HGNC:20389]	2014	5,86 (± 0,50)	5,88 (± 0,52)	5,83 (± 0,48)	0.0697383	RETN	19p13.2	ENSG00000104918	19	7669049	7670455	TRUE	TRUE	TRUE	no	FALSE		FALSE	0	TRUE	FALSE	TRUE	681	TRUE		FALSE
SCGB3A2	secretoglobin family 3A member 2 [Source:HGNC Symbol;Acc:HGNC:18391]	2014	2,24 (± 0,96)	2,37 (± 0,98)	2,12 (± 0,92)	7.07653e-15	SCGB3A2	5q32	ENSG00000164265	5	147870682	147882191	TRUE	FALSE	FALSE	yes	FALSE		TRUE	4	TRUE	TRUE	TRUE	5	FALSE	TRUE
SELE	selectin E [Source:HGNC Symbol;Acc:HGNC:10718]	2014	11,85 (± 0,62)	11,75 (± 0,61)	11,93 (± 0,62)	4.81847e-10	SELE	1q24.2	ENSG00000007908	1	169722640	169764705	FALSE	FALSE	FALSE	maybe	FALSE						FALSE	19460
SELP	selectin P [Source:HGNC Symbol;Acc:HGNC:10721]	2014	10,36 (± 0,65)	10,4 (± 0,67)	10,33 (± 0,63)	0.0117553	SELP	1q24.2	ENSG00000174175	1	169588849	169630193	TRUE	TRUE	TRUE	maybe	TRUE	male-specific	FALSE	0	FALSE	TRUE	TRUE	1040	TRUE	FALSE	FALSE
PAI	serpin family E member 1 [Source:HGNC Symbol;Acc:HGNC:8583]	2014	5,68 (± 0,74)	5,71 (± 0,73)	5,66 (± 0,74)	0.0983913	SERPINE1	7q22.1	ENSG00000106366	7	101127104	101139247	FALSE	TRUE	FALSE	maybe	TRUE	male-specific			FALSE	FALSE	FALSE	2555	TRUE
PSP_D	surfactant protein D [Source:HGNC Symbol;Acc:HGNC:10803]	2014	3,16 (± 0,75)	3,15 (± 0,72)	3,16 (± 0,77)	0.647846	SFTPD	10q22.3	ENSG00000133661	10	79937740	79982614	TRUE	TRUE	TRUE	no	FALSE		TRUE	42	TRUE	TRUE	TRUE	1	TRUE	TRUE	FALSE
SHPS_1	signal regulatory protein alpha [Source:HGNC Symbol;Acc:HGNC:9662]	2014	3,44 (± 0,43)	3,46 (± 0,43)	3,43 (± 0,43)	0.122084	SIRPA	20p13	ENSG00000198053	20	1894167	1940592	TRUE	TRUE	TRUE	maybe	FALSE		FALSE	0	TRUE	TRUE	TRUE	2	FALSE	TRUE	FALSE
SPON1	spondin 1 [Source:HGNC Symbol;Acc:HGNC:11252]	2014	1,49 (± 0,29)	1,51 (± 0,29)	1,47 (± 0,28)	0.000101864	SPON1	11p15.2	ENSG00000262655	11	13962723	14268133	TRUE	TRUE	TRUE	no	FALSE		FALSE	0	TRUE	TRUE	TRUE	1	FALSE	TRUE	TRUE
OPN	secreted phosphoprotein 1 [Source:HGNC Symbol;Acc:HGNC:11255]	2014	7,23 (± 0,51)	7,25 (± 0,52)	7,21 (± 0,49)	0.053176	SPP1	4q22.1	ENSG00000118785	4	87975650	87983426	TRUE	TRUE	FALSE	maybe	TRUE	male-specific	TRUE	7	TRUE	TRUE	TRUE	1	FALSE	TRUE	FALSE
TFF3	trefoil factor 3 [Source:HGNC Symbol;Acc:HGNC:11757]	2014	0,68 (± 0,06)	0,69 (± 0,07)	0,67 (± 0,04)	8.63694e-13	TFF3	21q22.3	ENSG00000160180	21	42311667	42315651	TRUE	TRUE	FALSE	maybe	FALSE		TRUE	1	FALSE	FALSE	TRUE	122	FALSE	TRUE
TFPI	tissue factor pathway inhibitor [Source:HGNC Symbol;Acc:HGNC:11760]	2014	8,65 (± 0,38)	8,65 (± 0,39)	8,65 (± 0,36)	0.659241	TFPI	2q32.1	ENSG00000003436	2	187464230	187565760	TRUE	TRUE	TRUE	maybe	FALSE		TRUE	3	TRUE	TRUE	TRUE	2	FALSE	TRUE	TRUE
TR	transferrin receptor [Source:HGNC Symbol;Acc:HGNC:11763]	2014	5,54 (± 0,55)	5,59 (± 0,55)	5,50 (± 0,55)	8.29615e-05	TFRC	3q29	ENSG00000072274	3	196027183	196082096	TRUE	TRUE	TRUE	maybe	FALSE		TRUE	4	TRUE	TRUE	TRUE	1	TRUE	TRUE	FALSE
TIMP4	TIMP metallopeptidase inhibitor 4 [Source:HGNC Symbol;Acc:HGNC:11823]	2014	3,23 (± 0,49)	3,32 (± 0,47)	3,15 (± 0,49)	5.24774e-18	TIMP4	3p25.2	ENSG00000157150	3	12153068	12158912	TRUE	TRUE	TRUE	maybe	TRUE	sex-related	TRUE	16	TRUE	TRUE	TRUE	1		TRUE	FALSE
TNFRSF10C	TNF receptor superfamily member 10c [Source:HGNC Symbol;Acc:HGNC:11906]	2014	6,53 (± 0,55)	6,54 (± 0,55)	6,53 (± 0,54)	0.611551	TNFRSF10C	8p21.3	ENSG00000173535	8	23102921	23117445	TRUE	TRUE	FALSE	no	FALSE		FALSE	0	TRUE	FALSE	TRUE	13	FALSE	TRUE
OPG	TNF receptor superfamily member 11b [Source:HGNC Symbol;Acc:HGNC:11909]	2014	3,48 (± 0,38)	3,54 (± 0,38)	3,42 (± 0,38)	7.06485e-13	TNFRSF11B	8q24.12	ENSG00000164761	8	118923557	118951885	TRUE	TRUE	TRUE	no	FALSE		TRUE	2	FALSE	TRUE	TRUE	60		TRUE	FALSE
TNFRSF14	TNF receptor superfamily member 14 [Source:HGNC Symbol;Acc:HGNC:11912]	2014	4,60 (± 0,38)	4,60 (± 0,39)	4,61 (± 0,38)	0.600465	TNFRSF14	1p36.32	ENSG00000157873	1	2555639	2565382	TRUE	FALSE	TRUE	maybe	TRUE	female-specific	FALSE	0	TRUE	FALSE	TRUE	25	TRUE	TRUE
TNF_R1	TNF receptor superfamily member 1A [Source:HGNC Symbol;Acc:HGNC:11916]	2014	6,3 (± 0,40)	6,27 (± 0,41)	6,33 (± 0,40)	0.000815435	TNFRSF1A	12p13.31	ENSG00000067182	12	6328757	6342114	FALSE	FALSE	FALSE	maybe	FALSE						FALSE	1860
TNF_R2	TNF receptor superfamily member 1B [Source:HGNC Symbol;Acc:HGNC:11917]	2014	5,80 (± 0,41)	5,77 (± 0,42)	5,82 (± 0,40)	0.00460403	TNFRSF1B	1p36.22	ENSG00000028137	1	12166991	12209228	FALSE	FALSE	FALSE	maybe	FALSE						FALSE	12877
TNFSF13B	TNF superfamily member 13b [Source:HGNC Symbol;Acc:HGNC:11929]	2014	6,97 (± 0,38)	7,05 (± 0,35)	6,89 (± 0,38)	2.41692e-27	TNFSF13B	13q33.3	ENSG00000102524	13	108251240	108308484	TRUE	TRUE	TRUE	maybe	FALSE		FALSE	0	FALSE	TRUE	TRUE	73	TRUE	TRUE	FALSE
TLT_2	triggering receptor expressed on myeloid cells like 2 [Source:HGNC Symbol;Acc:HGNC:21092]	2014	5,08 (± 0,45)	5,13 (± 0,44)	5,02 (± 0,46)	1.14277e-07	TREML2	6p21.1	ENSG00000112195	6	41189749	41201149	TRUE	TRUE	TRUE	maybe	FALSE		FALSE	0	FALSE	TRUE	TRUE	5	FALSE	FALSE	FALSE
vWF	von Willebrand factor [Source:HGNC Symbol;Acc:HGNC:12726]	2014	7,58 (± 0,78)	7,60 (± 0,78)	7,56 (± 0,78)	0.130036	VWF	12p13.31	ENSG00000110799	12	5948877	6124770	FALSE	FALSE	FALSE	maybe	FALSE						FALSE	1652

## Sheet: TableS2
protein	cytoband	gene	SimesP_a	FDRl2_a	Sig_a	NSig_a	NSig_a_indep	SimesP_m	FDRl2_m	Sig_m	NSig_m	NSig_m_indep	SimesP_f	FDRl2_f	Sig_f	NSig_f	NSig_f_indep
TR_AP	19p13.2	ACP5	7.02698e-18	2.69368e-17	TRUE	281	8	2.21425e-10	8.14843e-10	TRUE	130	5	3.57965e-07	1.17617e-06	TRUE	178	5
ALCAM	3q13.11	ALCAM	0.0236218	0.0350517	TRUE	1	1	0.215741	0.296242	FALSE	0		0.685677	0.798509	FALSE	0
AP_N	15q26.1	ANPEP	3.79723e-20	1.51889e-19	TRUE	490	11	2.00332e-12	8.01329e-12	TRUE	332	10	1.66823e-07	5.68434e-07	TRUE	428	7
AXL	19q13.2	AXL	7.69942e-06	1.64732e-05	TRUE	143	4	0.000820437	0.001887	TRUE	48	2	0.000654114	0.00176995	TRUE	115	4
AZU1	19p13.3	AZU1	0.874864	0.946911	FALSE	0		0.973038	0.999432	FALSE	0		0.0800398	0.131494	FALSE	0
BLM_hydrolase	17q11.2	BLMH	1.74616e-58	1.14748e-57	TRUE	791	16	5.5627e-28	3.93668e-27	TRUE	700	12	2.39681e-31	1.57505e-30	TRUE	674	13
CASP_3	4q35.1	CASP3	1.1776e-05	2.46225e-05	TRUE	472	5	0.00803618	0.0154027	TRUE	374	1	0.0057893	0.0136568	TRUE	391	5
CCL15	17q12	CCL15	8.63876e-289	3.97383e-287	TRUE	754	26	5.23572e-150	2.40843e-148	TRUE	859	19	1.0231e-137	4.70626e-136	TRUE	480	15
CCL16	17q12	CCL16	1.53777e-151	2.35792e-150	TRUE	277	13	5.9715e-70	9.1563e-69	TRUE	112	8	1.67632e-80	2.57035e-79	TRUE	189	9
MCP_1	17q12	CCL2	0.404911	0.48379	FALSE	0		0.0704068	0.109787	FALSE	0		0.617656	0.728517	FALSE	0
CCL24	7q11.23	CCL24	8.593e-155	1.58111e-153	TRUE	1094	39	5.33766e-70	9.1563e-69	TRUE	565	25	2.47265e-84	4.54968e-83	TRUE	818	29
CD163	12p13.31	CD163	0.00359409	0.00590458	TRUE	177	2	0.259991	0.351752	FALSE	0		0.070398	0.1222	FALSE	0
CD93	20p11.21	CD93	0.998986	0.99951	FALSE	0		0.995429	0.999432	FALSE	0		0.576651	0.688986	FALSE	0
CDH5	16q21	CDH5	0.000288173	0.000530238	TRUE	1	1	0.045767	0.0765557	FALSE	0		0.251266	0.366928	FALSE	0
CHI3L1	1q32.1	CHI3L1	2.47325e-66	1.89616e-65	TRUE	464	20	3.26254e-29	2.50128e-28	TRUE	249	10	3.22325e-37	2.96539e-36	TRUE	163	9
CHIT1	1q32.1	CHIT1	1.61394e-250	4.94941e-249	TRUE	440	26	2.87948e-117	6.62281e-116	TRUE	200	20	2.37358e-134	7.27899e-133	TRUE	335	18
CNTN1	12q12	CNTN1	7.08762e-07	1.59039e-06	TRUE	490	16	0.000954743	0.00214235	TRUE	67	4	0.00750464	0.0172607	TRUE	19	3
COL1A1	17q21.33	COL1A1	0.172636	0.226893	FALSE	0		0.995493	0.999432	FALSE	0		0.716301	0.813577	FALSE	0
CPA1	7q32.2	CPA1	3.28919e-05	6.57838e-05	TRUE	14	1	0.0568908	0.0934635	FALSE	0		0.0200835	0.0393124	TRUE	12	1
CPB1	3q24	CPB1	0.397359	0.481013	FALSE	0		0.356261	0.468229	FALSE	0		0.990995	0.999985	FALSE	0
CSTB	21q22.3	CSTB	5.0843e-44	2.92347e-43	TRUE	337	15	1.23e-24	7.07251e-24	TRUE	252	12	4.89692e-18	2.6501e-17	TRUE	187	4
CTSD	11p15.5	CTSD	5.10101e-17	1.80497e-16	TRUE	111	8	9.9018e-12	3.79569e-11	TRUE	95	4	3.77256e-05	0.00011196	TRUE	93	2
CTSZ	20q13.32	CTSZ	0.09056	0.126235	FALSE	0		0.0608251	0.0981738	FALSE	0		0.280063	0.40259	FALSE	0
CXCL16	17p13.2	CXCL16	0.000310513	0.000560142	TRUE	274	5	0.00316278	0.00619098	TRUE	197	3	0.42809	0.570787	FALSE	0
DLK_1	14q32.2	DLK1	3.82397e-29	1.85161e-28	TRUE	201	8	4.70216e-17	2.40333e-16	TRUE	153	7	1.56563e-11	7.20189e-11	TRUE	123	4
EGFR	7p11.2	EGFR	0.0110558	0.0175368	TRUE	139	3	0.0224816	0.0390246	TRUE	110	3	0.983409	0.999985	FALSE	0
Ep_CAM	2p21	EPCAM	0.986935	0.99951	FALSE	0		0.935904	0.999432	FALSE	0		0.811139	0.881882	FALSE	0
EPHB4	7q22.1	EPHB4	3.93616e-07	9.05316e-07	TRUE	312	5	0.0186618	0.033017	TRUE	9	1	0.00113148	0.00289157	TRUE	249	4
JAM_A	1q23.3	F11R	0.0461941	0.0653825	FALSE	0		0.708135	0.868646	FALSE	0		0.165464	0.249552	FALSE	0
FABP4	8q21.13	FABP4	0.032189	0.0462716	TRUE	63	2	0.969695	0.999432	FALSE	0		0.0778735	0.131494	FALSE	0
FAS	10q23.31	FAS	1.15067e-08	2.78583e-08	TRUE	60	4	1.28496e-05	3.58231e-05	TRUE	102	3	0.0145957	0.031228	TRUE	10	1
GDF_15	19p13.11	GDF15	0.00440974	0.00711748	TRUE	10	1	0.000261513	0.000633137	TRUE	11	1	0.300055	0.422267	FALSE	0
GP6	19q13.42	GP6	2.65386e-23	1.16264e-22	TRUE	195	5	1.75749e-13	7.69949e-13	TRUE	146	4	7.71315e-09	3.08526e-08	TRUE	93	1
GRN	17q21.31	GRN	2.00096e-10	5.25967e-10	TRUE	205	8	8.52523e-06	2.451e-05	TRUE	194	4	0.00425108	0.0102921	TRUE	27	1
PLC	1p36.12	HSPG2	0.00111185	0.00193	TRUE	35	2	0.683086	0.860876	FALSE	0		0.0280375	0.0526418	FALSE	0
ICAM_2	17q23.3	ICAM2	0.616585	0.718049	FALSE	0		0.999002	0.999432	FALSE	0		0.778003	0.862365	FALSE	0
IGFBP_1	7p12.3	IGFBP1	0.14248	0.192767	FALSE	0		0.0643562	0.102082	FALSE	0		0.101583	0.161132	FALSE	0
IGFBP_2	2q35	IGFBP2	0.288507	0.363598	FALSE	0		0.851205	0.987468	FALSE	0		0.0790355	0.131494	FALSE	0
IGFBP_7	4q12	IGFBP7	1.3209e-12	4.05077e-12	TRUE	254	9	5.69948e-08	1.87269e-07	TRUE	214	8	0.0117571	0.0263817	TRUE	3	2
IL_17RA	22q11.1	IL17RA	4.34513e-114	5.71075e-113	TRUE	437	27	2.09338e-67	2.7513e-66	TRUE	133	13	1.10557e-46	1.27141e-45	TRUE	218	13
IL_18BP	11q13.4	IL18BP	0.227136	0.290229	FALSE	0		0.196948	0.274533	FALSE	0		0.48707	0.605546	FALSE	0
IL_1RT1	2q11.2-q12.1	IL1R1	3.3591e-06	7.35803e-06	TRUE	673	15	0.00306512	0.00613024	TRUE	106	7	0.0151972	0.0317047	TRUE	84	3
IL_1RT2	2q11.2	IL1R2	3.59143e-55	2.20274e-54	TRUE	759	24	8.77628e-25	5.38278e-24	TRUE	521	16	2.07018e-30	1.26971e-29	TRUE	490	14
ST2	2q12.1	IL1RL1	3.9475e-92	4.53962e-91	TRUE	1393	33	2.85906e-50	3.28792e-49	TRUE	1171	24	8.13684e-42	8.31766e-41	TRUE	951	21
IL2_RA	10p15.1	IL2RA	1.96637e-82	1.80906e-81	TRUE	375	20	1.72658e-47	1.76494e-46	TRUE	245	8	1.68012e-33	1.28809e-32	TRUE	226	11
IL_6RA	1q21.3	IL6R	5.67116e-306	5.21746e-304	TRUE	1009	51	9.18647e-171	8.45155e-169	TRUE	685	44	3.94339e-150	3.62792e-148	TRUE	793	36
ITGB2	21q22.3	ITGB2	0.805707	0.903964	FALSE	0		0.821883	0.98199	FALSE	0		0.814782	0.881882	FALSE	0
KLK6	19q13.41	KLK6	0.159291	0.212387	FALSE	0		0.70609	0.868646	FALSE	0		0.30293	0.422267	FALSE	0
LDL_receptor	19p13.2	LDLR	0.702171	0.797528	FALSE	0		0.176846	0.254217	FALSE	0		0.89871	0.961411	FALSE	0
Gal_3	14q22.3	LGALS3	4.69834e-41	2.54263e-40	TRUE	1786	27	2.22229e-18	1.20265e-17	TRUE	1472	13	1.40551e-25	8.08165e-25	TRUE	1671	23
Gal_4	19q13.2	LGALS4	0.0022246	0.00379006	TRUE	95	2	0.520724	0.674741	FALSE	0		0.0181731	0.0363461	TRUE	52	2
LTBR	12p13.31	LTBR	1.22543e-16	4.17555e-16	TRUE	198	5	4.94761e-08	1.68585e-07	TRUE	111	3	1.5891e-07	5.62297e-07	TRUE	24	1
MB	22q12.3	MB	0.843417	0.928377	FALSE	0		0.844183	0.987468	FALSE	0		0.0365901	0.0649061	FALSE	0
MEPE	4q22.1	MEPE	0.181075	0.234632	FALSE	0		0.186438	0.263881	FALSE	0		0.999985	0.999985	FALSE	0
MMP_2	16q12.2	MMP2	0.472672	0.557511	FALSE	0		0.74023	0.896068	FALSE	0		0.703928	0.809517	FALSE	0
MMP_3	11q22.2	MMP3	5.13683e-73	4.29626e-72	TRUE	1216	46	2.12129e-37	1.77417e-36	TRUE	965	32	5.16131e-35	4.31674e-34	TRUE	461	18
MMP_9	20q13.12	MMP9	0.0162241	0.024877	TRUE	7	1	0.108497	0.163635	FALSE	0		0.157977	0.242231	FALSE	0
MPO	17q22	MPO	0.00282855	0.00473139	TRUE	67	4	0.00213292	0.00456345	TRUE	67	4	0.445307	0.581514	FALSE	0
Notch_3	19p13.12	NOTCH3	0.999467	0.99951	FALSE	0		0.999432	0.999432	FALSE	0		0.0155078	0.0317047	TRUE	9	1
NT_proBNP	1p36.22	NPPB	4.80765e-11	1.3822e-10	TRUE	231	4	0.000295608	0.000697333	TRUE	42	2	3.42641e-05	0.000105076	TRUE	22	1
PCSK9	1p32.3	PCSK9	3.20912e-12	9.52383e-12	TRUE	233	7	2.2282e-06	6.83315e-06	TRUE	124	4	0.000701709	0.00184449	TRUE	14	2
PDGF_subunit_A	7p22.3	PDGFA	0.90632	0.969552	FALSE	0		0.154644	0.228519	FALSE	0		0.92338	0.976448	FALSE	0
PECAM_1	17q23.3	PECAM1	0.99951	0.99951	FALSE	0		0.997303	0.999432	FALSE	0		0.763571	0.85669	FALSE	0
PGLYRP1	19q13.32	PGLYRP1	8.80576e-09	2.25036e-08	TRUE	77	4	3.95763e-06	1.17452e-05	TRUE	23	1	0.036686	0.0649061	FALSE	0
PI3	20q13.12	PI3	1.27614e-17	4.69619e-17	TRUE	493	14	2.317e-15	1.12191e-14	TRUE	363	10	0.000131864	0.000367622	TRUE	304	4
t_PA	8q11.21	PLAT	0.31163	0.387432	FALSE	0		0.294199	0.392265	FALSE	0		0.99894	0.999985	FALSE	0
uPA	10q22.2	PLAU	0.0264639	0.0386457	TRUE	379	3	0.0777378	0.119198	FALSE	0		0.186992	0.277472	FALSE	0
U_PAR	19q13.31	PLAUR	6.62433e-05	0.000129668	TRUE	27	4	0.000114873	0.000301953	TRUE	22	1	0.397325	0.537558	FALSE	0
PON3	7q21.3	PON3	6.23002e-32	3.18423e-31	TRUE	574	23	2.49206e-13	1.04213e-12	TRUE	233	9	1.92201e-16	9.8236e-16	TRUE	320	9
PRTN3	19p13.3	PRTN3	0.847648	0.928377	FALSE	0		0.877298	0.987468	FALSE	0		0.0956691	0.154413	FALSE	0
RARRES2	7q36.1	RARRES2	1.40443e-10	3.80022e-10	TRUE	149	1	0.00889174	0.0166947	TRUE	109	2	5.14607e-08	1.97266e-07	TRUE	150	3
RETN	19p13.2	RETN	1.73208e-13	5.49488e-13	TRUE	1	1	0.00268052	0.00548017	TRUE	1	1	6.12008e-08	2.25219e-07	TRUE	1	1
SCGB3A2	5q32	SCGB3A2	0.000750442	0.0013277	TRUE	59	2	0.156486	0.228519	FALSE	0		0.0296957	0.0546401	FALSE	0
SELE	1q24.2	SELE	0.988558	0.99951	FALSE	0		0.862947	0.987468	FALSE	0		0.95853	0.999985	FALSE	0
SELP	1q24.2	SELP	2.32276e-05	4.74876e-05	TRUE	2	1	0.0170476	0.0307525	TRUE	3	1	0.0124981	0.0273767	TRUE	328	3
PAI	7q22.1	SERPINE1	0.351696	0.431414	FALSE	0		0.0253842	0.0432472	TRUE	6	1	0.528507	0.639772	FALSE	0
PSP_D	10q22.3	SFTPD	4.65662e-92	4.7601e-91	TRUE	2076	29	5.24598e-46	4.8263e-45	TRUE	1587	24	1.65124e-55	2.17021e-54	TRUE	1844	22
SHPS_1	20p13	SIRPA	1.7902e-228	4.11746e-227	TRUE	595	41	1.79827e-121	5.51469e-120	TRUE	350	20	9.32785e-106	2.1454e-104	TRUE	307	14
SPON1	11p15.2	SPON1	8.41415e-11	2.34576e-10	TRUE	321	11	0.000203023	0.000518837	TRUE	212	6	4.66197e-06	1.47897e-05	TRUE	224	6
OPN	4q22.1	SPP1	8.99479e-05	0.000168882	TRUE	194	4	2.46801e-05	6.67815e-05	TRUE	279	6	0.466747	0.596399	FALSE	0
TFF3	21q22.3	TFF3	0.0118081	0.0184126	TRUE	22	5	2.78582e-07	8.83777e-07	TRUE	64	2	0.486005	0.605546	FALSE	0
TFPI	2q32.1	TFPI	5.64308e-61	3.99357e-60	TRUE	1094	25	3.84856e-27	2.52905e-26	TRUE	567	17	7.4308e-33	5.25872e-32	TRUE	1038	17
TR	3q29	TFRC	5.71079e-23	2.38815e-22	TRUE	532	16	1.79568e-09	6.35395e-09	TRUE	270	7	3.8378e-12	1.8583e-11	TRUE	270	12
TIMP4	3p25.2	TIMP4	5.07126e-14	1.66627e-13	TRUE	710	16	0.000237241	0.000589896	TRUE	177	3	1.57764e-10	6.91155e-10	TRUE	596	12
TNFRSF10C	8p21.3	TNFRSF10C	7.13984e-05	0.000136847	TRUE	240	6	0.00982922	0.0180858	TRUE	48	1	0.122392	0.190848	FALSE	0
OPG	8q24.12	TNFRSF11B	8.53754e-08	2.01398e-07	TRUE	323	7	0.00251798	0.00526487	TRUE	146	1	5.08239e-05	0.000146119	TRUE	172	6
TNFRSF14	1p36.32	TNFRSF14	0.0194704	0.0293651	TRUE	147	1	0.573373	0.732643	FALSE	0		0.025571	0.0490111	TRUE	101	2
TNF_R1	12p13.31	TNFRSF1A	0.128057	0.17584	FALSE	0		0.976234	0.999432	FALSE	0		0.51807	0.6355	FALSE	0
TNF_R2	1p36.22	TNFRSF1B	0.998529	0.99951	FALSE	0		0.886346	0.987468	FALSE	0		0.448777	0.581514	FALSE	0
TNFSF13B	13q33.3	TNFSF13B	9.73838e-09	2.42143e-08	TRUE	25	3	0.00123162	0.00269783	TRUE	3	1	0.00219738	0.00546376	TRUE	63	3
TLT_2	6p21.1	TREML2	5.95425e-25	2.73895e-24	TRUE	316	13	4.53063e-14	2.08409e-13	TRUE	254	8	3.96206e-10	1.65686e-09	TRUE	76	6
vWF	12p13.31	VWF	0.685736	0.788596	FALSE	0		0.890868	0.987468	FALSE	0		0.336096	0.461504	FALSE	0

## Sheet: TableS3
protein	cytoband	gene	markername_hg19	markername_hg38	chr	ea2	oa2	eaf2	info	beta	se	pval	logPval	FDR	BBFDR	NR_SNPs_tagging	nearestgenes	CADD	GWASCatalog	eQTL_cis	KEGG	reactome	DOSE	GO
IL_6RA	1q21.3	IL6R	rs61812598:154420087:G:A	chr1_154447611_G_A_b38	1	A	G	0.382989	0.989	0.418096	0.00907473	0	307.954	5.67116e-306	8.15229e-306	276	IL6R (0 kb, intron/Intron/MODIFIER | nc-RNA/Non coding transcript/MODIFIER); SHE (22 kb); TDRD10 (55 kb); ATP8B2 (96 kb)	1.825	1 Fibrinogen levels // 1 C-reactive protein levels // 0.996 Rheumatoid arthritis // 0.996 Hay fever and/or eczema // 0.996 Allergic disease (asthma, hay fever or eczema) // 0.996 Protein quantitative trait loci // 0.996 Pulmonary function // 0.996 Chronic inflammatory diseases (ankylosing spondylitis, Crohn's disease, psoriasis, primary sclerosing cholangitis, ulcerative colitis) (pleiotropy) // …	ADAM15 | ADAR | AQP10 | ATP8B2 | C1orf43 | CHTOP | CKS1B | DENND4B | EFNA4 | GATAD2B | GBA | HAX1 | IL6R | INTS3 | KRTCAP2 | MTX1 | NUP210L | PYGO2 | RP11-422P24.11 | RPS27 | RUSC1-AS1 | S100A13 | S100A4 | SCAMP3 | SHC1 | SHE | SLC39A1 | TDRD10 | UBAP2L | UBE2Q1 | UBE2Q1-AS1	Cytokine-cytokine receptor interaction:IL6R | Viral protein interaction with cytokine and cytokine receptor:IL6R | Hematopoietic cell lineage:IL6R | PI3K-Akt signaling pathway:IL6R | HIF-1 signaling pathway:IL6R | Human cytomegalovirus infection:IL6R	Extracellular matrix organization:ADAM15 | Transcriptional regulation of granulopoiesis:IL6R | Degradation of the extracellular matrix:ADAM15 | Signaling by Interleukins:IL6R | MAPK family signaling cascades:IL6R | MAPK1/MAPK3 signaling:IL6R	atherosclerosis:ADAM15 | arteriosclerotic cardiovascular disease:ADAM15 | arteriosclerosis:ADAM15 | urinary system disease:IL6R | kidney disease:IL6R | kidney failure:IL6R | reproductive system disease:IL6R,S100A13 | collagen disease:HAX1 | rheumatic disease:HAX1 | systemic scleroderma:HAX1 | scleroderma:HAX1 | osteoarthritis:ADAM15,IL6R | female reproductive system disease:IL6R,S100A13 | myeloma…	mononuclear cell migration:IL6R | leukocyte migration:IL6R | collagen catabolic process:ADAM15 | monocyte chemotaxis:IL6R | myeloid leukocyte migration:IL6R | collagen metabolic process:ADAM15 | myeloid cell differentiation:HAX1 | positive regulation of cell activation:IL6R | extracellular matrix disassembly:ADAM15 | positive regulation of leukocyte activation:IL6R | positive regulation of leukoc…
CCL15	17q12	CCL15	rs41436444:34328646:CAGGGCAG:C	chr17_36001607_C_CAGGGCAG_b38	17	CAGGGCAG	C	0.0801609	0.985	0.939435	0.0215866	4.55871e-292	291.341	8.63876e-289	1.24182e-288	159	CCL14 (0 kb); CCL15-CCL14 (0 kb); CCL15 (0 kb); CCL23 (11 kb); CCL16 (20 kb)	13.06	0.532 CCL23 levels // 0.477 Blood protein levels	AATF | CCL14 | CCL15 | CCL16 | CCL23 | CCL3 | CCL3L1 | CCL3L3 | CCL4 | CCL5 | DHRS11 | GGNBP2 | MMP28 | MYO19 | RP11-104J23.1 | RP11-104J23.2 | ZNHIT3	Cytokine-cytokine receptor interaction:CCL14,CCL15,CCL16,CCL23,CCL4 | Viral protein interaction with cytokine and cytokine receptor:CCL14,CCL15,CCL16,CCL23,CCL4 | Chemokine signaling pathway:CCL14,CCL15,CCL16,CCL23,CCL4 | Human cytomegalovirus infection:CCL4 | NF-kappa B signaling pathway:CCL4	Interleukin-10 signaling:CCL4 | Signaling by Interleukins:CCL4	atherosclerosis:CCL23 | arteriosclerotic cardiovascular disease:CCL23 | arteriosclerosis:CCL23 | lung disease:CCL16 | lower respiratory tract disease:CCL16 | urinary system disease:CCL15 | kidney disease:CCL15 | kidney failure:CCL15 | myeloma:CCL4 | pneumonia:CCL16 | bone marrow cancer:CCL4 | autosomal recessive disease:CCL4 | Human immunodeficiency virus infectious disease:CCL4 | cystic fibrosis…	mononuclear cell migration:CCL14,CCL15,CCL16,CCL23,CCL4 | leukocyte migration:CCL14,CCL15,CCL16,CCL23,CCL4 | monocyte chemotaxis:CCL14,CCL15,CCL16,CCL23,CCL4 | myeloid leukocyte migration:CCL14,CCL15,CCL16,CCL23,CCL4 | eosinophil chemotaxis:CCL15,CCL16,CCL23,CCL4 | eosinophil migration:CCL15,CCL16,CCL23,CCL4 | regulation of inflammatory response:CCL14 | response to interleukin-1:CCL14,CCL15,CCL16…
CHIT1	1q32.1	CHIT1	rs2486950:203174670:G:C	chr1_203205542_G_C_b38	1	C	G	0.178657	0.987	-1.41053	0.0356281	6.4096e-254	253.193	1.61394e-250	2.32003e-250	51	CHIT1 (7.3 kb); CHI3L1 (19 kb); MYBPH (30 kb); ADORA1 (38 kb)	1.142		ADORA1 | BTG2 | CHI3L1 | CHIT1 | MYBPH | PPFIA4 | RP11-175B9.3 | ZC3H11A	cGMP-PKG signaling pathway:ADORA1 | Regulation of lipolysis in adipocytes:ADORA1	Neutrophil degranulation:CHI3L1,CHIT1	atherosclerosis:CHI3L1,CHIT1 | arteriosclerotic cardiovascular disease:CHI3L1,CHIT1 | arteriosclerosis:CHI3L1,CHIT1 | obstructive lung disease:CHI3L1 | lung disease:CHI3L1 | lower respiratory tract disease:CHI3L1 | chronic obstructive pulmonary disease:CHI3L1 | urinary system disease:CHI3L1 | kidney disease:CHI3L1 | inherited metabolic disorder:CHIT1 | osteoarthritis:CHI3L1 | ischemia:ADORA1 | co…	leukocyte migration:ADORA1 | regulation of inflammatory response:ADORA1 | response to interleukin-1:CHI3L1 | cellular response to interleukin-1:CHI3L1 | negative regulation of immune system process:ADORA1 | neutrophil activation:CHI3L1,CHIT1 | regulation of leukocyte migration:ADORA1 | regulation of peptidyl-tyrosine phosphorylation:ADORA1 | neutrophil degranulation:CHI3L1,CHIT1 | neutrophil acti…
SHPS_1	20p13	SIRPA	rs59317774:1888865:A:G	chr20_1908219_A_G_b38	20	G	A	0.37275	0.985	-0.39242	0.0105166	5.22534e-232	231.282	1.7902e-228	2.57341e-228	38	SIRPA (0 kb, intron/Intron/MODIFIER); PDYN (71 kb); RPL7P2 (170 kb); STK35 (190 kb)	3.053		IDH3B | NSFL1C | SIRPA | SIRPB1 | SIRPG	Alcoholism:PDYN | Osteoclast differentiation:SIRPA,SIRPB1,SIRPG	Signal regulatory protein family interactions:SIRPA,SIRPB1,SIRPG | Neutrophil degranulation:SIRPA,SIRPB1 | Cell surface interactions at the vascular wall:SIRPA,SIRPG | DAP12 interactions:SIRPB1	skin disease:PDYN | integumentary system disease:PDYN | dermatitis:PDYN | atopic dermatitis:PDYN | hematopoietic system disease:SIRPA | hemolytic anemia:SIRPA | normocytic anemia:SIRPA | synucleinopathy:PDYN | brain disease:PDYN | anemia:SIRPA | Alzheimer's disease:PDYN | tauopathy:PDYN | breast carcinoma:SIRPA | focal epilepsy:PDYN | Parkinson's disease:PDYN | epilepsy syndrome:PDYN	mononuclear cell migration:SIRPA | leukocyte migration:SIRPA,SIRPG | myeloid leukocyte migration:SIRPA | regulation of inflammatory response:SIRPA | response to interleukin-1:SIRPA | positive regulation of cell activation:SIRPA,SIRPB1,SIRPG | positive regulation of leukocyte activation:SIRPA,SIRPB1,SIRPG | cellular response to interleukin-1:SIRPA | positive regulation of phagocytosis:SIRPA,SIRPB1…
CHI3L1	1q32.1	CHI3L1	rs3216011:203192448:GC:G	chr1_203223320_GC_G_b38	1	G	GC	0.158726	0.95	0.255179	0.0388262	6.29235e-11	10.2012	5.44288e-09	7.82414e-09	21	CHIT1 (0 kb); NPM1P40 (32 kb); CHI3L1 (37 kb); MYBPH (48 kb)	6.766		BTG2 | CHI3L1 | CHIT1 | PPFIA4 | RP11-175B9.3 | ZC3H11A	cGMP-PKG signaling pathway:ADORA1 | Regulation of lipolysis in adipocytes:ADORA1	Neutrophil degranulation:CHI3L1,CHIT1	atherosclerosis:CHI3L1,CHIT1 | arteriosclerotic cardiovascular disease:CHI3L1,CHIT1 | arteriosclerosis:CHI3L1,CHIT1 | obstructive lung disease:CHI3L1 | lung disease:CHI3L1 | lower respiratory tract disease:CHI3L1 | chronic obstructive pulmonary disease:CHI3L1 | urinary system disease:CHI3L1 | kidney disease:CHI3L1 | inherited metabolic disorder:CHIT1 | osteoarthritis:CHI3L1 | ischemia:ADORA1 | co…	leukocyte migration:ADORA1 | regulation of inflammatory response:ADORA1 | response to interleukin-1:CHI3L1 | cellular response to interleukin-1:CHI3L1 | negative regulation of immune system process:ADORA1 | neutrophil activation:CHI3L1,CHIT1 | regulation of leukocyte migration:ADORA1 | regulation of peptidyl-tyrosine phosphorylation:ADORA1 | neutrophil degranulation:CHI3L1,CHIT1 | neutrophil acti…
CCL24	7q11.23	CCL24	rs10224179:75491957:T:C	chr7_75862639_T_C_b38	7	C	T	0.709011	0.949	-0.823038	0.0280194	4.19785e-158	157.377	8.593e-155	1.23524e-154	84	RHBDD2 (0 kb, intron/Intron/MODIFIER | nc-RNA/Non coding transcript/MODIFIER); POR (37 kb); CCL24 (39 kb); MIR4651 (53 kb)	0.124		AC005102.1 | CCL24 | DTX2 | HIP1 | POMZP3 | POR | RHBDD2 | STYXL1 | TMEM120A | WBSCR16 | YWHAG	Cytokine-cytokine receptor interaction:CCL24 | Viral protein interaction with cytokine and cytokine receptor:CCL24 | Chemokine signaling pathway:CCL24	Signaling by NOTCH:DTX2 | Clathrin-mediated endocytosis:HIP1 | Activated NOTCH1 Transmits Signal to the Nucleus:DTX2	obstructive lung disease:CCL24 | lung disease:CCL24 | lower respiratory tract disease:CCL24 | bronchial disease:CCL24 | inflammatory bowel disease:CCL24 | skin disease:CCL24 | intestinal disease:CCL24 | colitis:CCL24 | ulcerative colitis:CCL24 | integumentary system disease:CCL24 | dermatitis:CCL24 | asthma:CCL24 | atopic dermatitis:CCL24 | brain disease:HIP1 | epilepsy syndrome:HIP1	mononuclear cell migration:CCL24 | leukocyte migration:CCL24 | monocyte chemotaxis:CCL24 | myeloid leukocyte migration:CCL24 | eosinophil chemotaxis:CCL24 | eosinophil migration:CCL24 | protein heterooligomerization:TMEM120A | regulation of inflammatory response:CCL24 | response to interleukin-1:CCL24 | cellular response to interleukin-1:CCL24 | granulocyte migration:CCL24 | granulocyte chemotaxi…
CCL16	17q12	CCL16	rs10445391:34306106:A:G	chr17_35979070_A_G_b38	17	G	A	0.0723376	0.914	-0.852054	0.0293754	8.0134e-155	154.096	1.53777e-151	2.21055e-151	59	CCL16 (0 kb, intron/NMD transcript/MODIFIER | intron/Intron/MODIFIER | near_gene/Upstream gene/MODIFIER); CCL14 (4.2 kb, near_gene/Downstream gene/MODIFIER); CCL15-CCL14 (4.6 kb, near_gene/Downstream gene/MODIFIER); CTB-186H2.3 (4.6 kb, near_gene/Upstream gene/MODIFIER); CCL15 (17 kb); CCL23 (34 kb); LYZL6 (35 kb); RDM1 (48 kb)	2.599	0.7 Protein levels in obesity // 0.7 Blood protein levels	CCL16 | NLE1 | PIGW | ZNHIT3	Cytokine-cytokine receptor interaction:CCL14,CCL15,CCL16,CCL23 | Viral protein interaction with cytokine and cytokine receptor:CCL14,CCL15,CCL16,CCL23 | Chemokine signaling pathway:CCL14,CCL15,CCL16,CCL23		atherosclerosis:CCL23 | arteriosclerotic cardiovascular disease:CCL23 | arteriosclerosis:CCL23 | lung disease:CCL16 | lower respiratory tract disease:CCL16 | urinary system disease:CCL15 | kidney disease:CCL15 | kidney failure:CCL15 | pneumonia:CCL16 | primary bacterial infectious disease:CCL15 | skin disease:CCL23 | bacterial infectious disease:CCL15 | chronic kidney failure:CCL15 | integumentar…	mononuclear cell migration:CCL14,CCL15,CCL16,CCL23 | leukocyte migration:CCL14,CCL15,CCL16,CCL23 | monocyte chemotaxis:CCL14,CCL15,CCL16,CCL23 | myeloid leukocyte migration:CCL14,CCL15,CCL16,CCL23 | eosinophil chemotaxis:CCL15,CCL16,CCL23 | eosinophil migration:CCL15,CCL16,CCL23 | regulation of inflammatory response:CCL14 | response to interleukin-1:CCL14,CCL15,CCL16,CCL23 | cellular response to …
IL_17RA	22q11.1	IL17RA	rs2241047:17586583:C:G	chr22_17105693_C_G_b38	22	G	C	0.503669	0.846	0.376408	0.015271	1.96922e-117	116.706	4.34513e-114	6.24613e-114	51	IL17RA (0 kb, intron/Intron/MODIFIER); CECR6 (11 kb); CECR5 (32 kb); CECR7 (45 kb)	4.406		AC006946.15 | ATP6V1E1 | CECR1 | CECR5 | CECR6 | IL17RA | unnamed | XKR3	Cytokine-cytokine receptor interaction:IL17RA	Signaling by Interleukins:IL17RA		leukocyte migration:IL17RA | myeloid leukocyte migration:IL17RA | regulation of inflammatory response:IL17RA | granulocyte migration:IL17RA | granulocyte chemotaxis:IL17RA | leukocyte chemotaxis:IL17RA | positive regulation of response to external stimulus:IL17RA | positive regulation of inflammatory response:IL17RA | cell chemotaxis:IL17RA | positive regulation of secretion:IL17RA | positive reg…
CCL15	17q12	CCL15	rs80329614:34303312:T:C	chr17_35976276_T_C_b38	17	C	T	0.0557473	0.994	0.312031	0.0350104	1.0925e-18	17.9616	1.26237e-17	1.81466e-17	35	CCL16 (0.22 kb, near_gene/Downstream gene/MODIFIER); CCL14 (7 kb); CCL15-CCL14 (7.4 kb); CCL15 (20 kb); LYZL6 (33 kb); CCL23 (37 kb); RDM1 (46 kb)	6.782	0.985 Protein levels in obesity // 0.985 Blood protein levels	CCL16 | CCL4 | CCL5 | NLE1 | PIGW | ZNHIT3	Cytokine-cytokine receptor interaction:CCL14,CCL15,CCL16,CCL23 | Viral protein interaction with cytokine and cytokine receptor:CCL14,CCL15,CCL16,CCL23 | Chemokine signaling pathway:CCL14,CCL15,CCL16,CCL23		atherosclerosis:CCL23 | arteriosclerotic cardiovascular disease:CCL23 | arteriosclerosis:CCL23 | lung disease:CCL16 | lower respiratory tract disease:CCL16 | urinary system disease:CCL15 | kidney disease:CCL15 | kidney failure:CCL15 | pneumonia:CCL16 | primary bacterial infectious disease:CCL15 | skin disease:CCL23 | bacterial infectious disease:CCL15 | chronic kidney failure:CCL15 | integumentar…	mononuclear cell migration:CCL14,CCL15,CCL16,CCL23 | leukocyte migration:CCL14,CCL15,CCL16,CCL23 | monocyte chemotaxis:CCL14,CCL15,CCL16,CCL23 | myeloid leukocyte migration:CCL14,CCL15,CCL16,CCL23 | eosinophil chemotaxis:CCL15,CCL16,CCL23 | eosinophil migration:CCL15,CCL16,CCL23 | regulation of inflammatory response:CCL14 | response to interleukin-1:CCL14,CCL15,CCL16,CCL23 | cellular response to …
PSP_D	10q22.3	SFTPD	rs721917:81706324:A:G	chr10_79946568_A_G_b38	10	G	A	0.405983	0.967	-0.475315	0.0216947	1.36638e-95	94.8644	4.65662e-92	6.6939e-92	374	SFTPD (0 kb, exon/Missense/MODERATE | exon/Coding sequence/MODIFIER); MBL1P (0 kb, intron/Intron/MODIFIER | nc-RNA/Non coding transcript/MODIFIER); ZNRF2P3 (35 kb); PGGT1BP2 (53 kb)	0.003	1 Chronic obstructive pulmonary disease // 0.38 Chronic obstructive pulmonary disease-related biomarkers	AL512662.8-2 | ANXA11 | BEND3P3 | C10orf58 | EIF5AL1 | ENST00000357858 | FAM213A | LOC219347 | MBL1P | NUTM2B | NUTM2E | PGGT1BP2 | PLAC9 | RP11-119F19.2 | RP11-137H2.6 | RP11-182L21.5 | RP11-182L21.6 | RP11-369J21.6 | RP11-479O17.10 | RP11-506M13.3 | SFTPD | TMEM254 | TMEM254-AS1 | TSPAN14	Phagosome:SFTPD	Amyloid fiber formation:TSPAN14 | Signal regulatory protein family interactions:SFTPD | Immunoregulatory interactions between a Lymphoid and a non-Lymphoid cell:SFTPD | Neutrophil degranulation:TSPAN14 | Diseases associated with surfactant metabolism:SFTPD | Surfactant metabolism:SFTPD | Regulation of TLR by endogenous ligand:SFTPD	obstructive lung disease:SFTPD | lung disease:SFTPD | coronary artery disease:SFTPD | lower respiratory tract disease:SFTPD | chronic obstructive pulmonary disease:SFTPD | mouth disease:SFTPD | ischemic bone disease:ANXA11 | tooth disease:SFTPD | collagen disease:SFTPD | rheumatic disease:SFTPD | systemic scleroderma:SFTPD | scleroderma:SFTPD | pneumonia:SFTPD | periodontal disease:SFTPD | obesit…	leukocyte migration:SFTPD | myeloid leukocyte migration:SFTPD | myeloid cell differentiation:PRXL2A | negative regulation of immune system process:SFTPD | positive regulation of phagocytosis:SFTPD | neutrophil activation:TSPAN14 | positive regulation of endocytosis:SFTPD | leukocyte chemotaxis:SFTPD | regulation of phagocytosis:SFTPD | neutrophil degranulation:TSPAN14 | neutrophil activation invo…
ST2	2q12.1	IL1RL1	rs12470864:102926362:G:A	chr2_102309902_G_A_b38	2	A	G	0.367117	0.997	-0.339704	0.0155514	4.34879e-95	94.3616	3.9475e-92	5.67453e-92	495	IL1RL1 (1.6 kb, near_gene/Upstream gene/MODIFIER); IL18R1 (1.6 kb, near_gene/Upstream gene/MODIFIER); IL1RL2 (70 kb); IL18RAP (110 kb)	0.895	1 Asthma (childhood onset) // 1 FEV1 // 1 Nonatopic asthma // 1 Serum protein levels (sST2) // 0.996 Hay fever and/or eczema // 0.97 Eosinophil counts // 0.97 Blood protein levels in cardiovascular risk // 0.826 Chronic inflammatory diseases (ankylosing spondylitis, Crohn's disease, psoriasis, primary sclerosing cholangitis, ulcerative colitis) (pleiotropy) // 0.826 Inflammatory bowel disease // …	- | AC007278.2 | AC007278.3 | IL18R1 | IL18RAP | IL1R1 | IL1RL1 | IL1RL2 | MAP4K4 | MFSD9 | SLC9A4	Cytokine-cytokine receptor interaction:IL18R1,IL18RAP,IL1RL1,IL1RL2 | Viral protein interaction with cytokine and cytokine receptor:IL18R1,IL18RAP | MAPK signaling pathway:MAP4K4 | TNF signaling pathway:IL18R1	Oxidative Stress Induced Senescence:MAP4K4 | Signaling by Interleukins:IL18R1,IL18RAP,IL1RL1,IL1RL2 | Interleukin-1 family signaling:IL18R1,IL18RAP,IL1RL1,IL1RL2 | Cellular Senescence:MAP4K4	obstructive lung disease:IL18R1,IL18RAP,IL1RL1 | lung disease:IL18R1,IL18RAP,IL1RL1 | lower respiratory tract disease:IL18R1,IL18RAP,IL1RL1 | chronic obstructive pulmonary disease:IL1RL1 | urinary system disease:IL1RL1 | kidney disease:IL1RL1 | congestive heart failure:IL1RL1 | bronchial disease:IL18R1,IL18RAP,IL1RL1 | sarcoidosis:IL18R1 | Human immunodeficiency virus infectious disease:IL18R1 | …	regulation of inflammatory response:IL1RL1,IL1RL2 | response to interleukin-1:IL1RL2 | positive regulation of cell activation:IL1RL1,IL1RL2 | positive regulation of leukocyte activation:IL1RL1,IL1RL2 | cellular response to interleukin-1:IL1RL2 | negative regulation of immune system process:IL1RL1 | neutrophil activation:IL18RAP | positive regulation of response to external stimulus:IL1RL1 | posit…
IL2_RA	10p15.1	IL2RA	rs12722497:6095928:C:A	chr10_6053965_C_A_b38	10	A	C	0.113259	0.933	0.431149	0.0208937	5.78003e-86	85.2381	1.96637e-82	2.82665e-82	97	IL2RA (0 kb, intron/Intron/MODIFIER); RBM17 (35 kb); IL15RA (76 kb); PFKFB3 (91 kb)	6.412	0.627 Inflammatory biomarkers // 0.627 Soluble interleukin-2 receptor subunit alpha	ANKRD16 | FBXO18 | IL15RA | IL2RA | LOC439949 | PFKFB3 | RBM17 | RP11-536K7.5	Cytokine-cytokine receptor interaction:IL15RA,IL2RA | Viral protein interaction with cytokine and cytokine receptor:IL2RA | Hematopoietic cell lineage:IL2RA | PI3K-Akt signaling pathway:IL2RA | HIF-1 signaling pathway:PFKFB3 | Human T-cell leukemia virus 1 infection:IL15RA,IL2RA | Intestinal immune network for IgA production:IL15RA	Transcriptional regulation by RUNX1:IL2RA | Signaling by Interleukins:IL15RA,IL2RA | MAPK family signaling cascades:IL2RA | MAPK1/MAPK3 signaling:IL2RA	atherosclerosis:IL2RA | arteriosclerotic cardiovascular disease:IL2RA | arteriosclerosis:IL2RA | urinary system disease:IL2RA | kidney disease:IL2RA | mouth disease:IL2RA | tooth disease:IL2RA | pancreas disease:IL2RA | periodontal disease:IL2RA | Human immunodeficiency virus infectious disease:IL2RA | periodontitis:IL2RA | aortic aneurysm:IL2RA | aortic disease:IL2RA | female reproductive organ …	regulation of inflammatory response:IL2RA | positive regulation of cell activation:IL2RA | positive regulation of leukocyte activation:IL2RA | negative regulation of immune system process:IL2RA | positive regulation of phagocytosis:IL15RA | positive regulation of endocytosis:IL15RA | regulation of phagocytosis:IL15RA | regulation of endocytosis:IL15RA | positive regulation of lymphocyte activatio…
CCL16	17q12	CCL16	rs854686:34319442:T:C	chr17_35992406_T_C_b38	17	C	T	0.195382	1	-0.150639	0.0211931	1.62965e-12	11.7879	6.38224e-11	9.17447e-11	80	CCL15-CCL14 (0 kb, intron/NMD transcript/MODIFIER | intron/Intron/MODIFIER); CCL14 (0 kb, intron/Intron/MODIFIER); CTB-186H2.3 (2.1 kb, near_gene/Downstream gene/MODIFIER); CCL15 (4 kb, near_gene/Downstream gene/MODIFIER); CCL16 (11 kb); CCL23 (21 kb); LYZL6 (49 kb)	0.069	0.824 Blood protein levels	CCL14 | CCL15 | CCL16 | CCL23 | CCL4 | CTB-186H2.3 | DHRS11 | MMP28 | MYO19 | PIGW | RFFL | RP11-104J23.1 | RP11-104J23.2 | SLFN11 | TAF15	Cytokine-cytokine receptor interaction:CCL14,CCL15,CCL16,CCL23,CCL4 | Viral protein interaction with cytokine and cytokine receptor:CCL14,CCL15,CCL16,CCL23,CCL4 | Chemokine signaling pathway:CCL14,CCL15,CCL16,CCL23,CCL4 | Human cytomegalovirus infection:CCL4 | NF-kappa B signaling pathway:CCL4	Interleukin-10 signaling:CCL4 | Signaling by Interleukins:CCL4	atherosclerosis:CCL23 | arteriosclerotic cardiovascular disease:CCL23 | arteriosclerosis:CCL23 | lung disease:CCL16 | lower respiratory tract disease:CCL16 | urinary system disease:CCL15 | kidney disease:CCL15 | kidney failure:CCL15 | myeloma:CCL4 | pneumonia:CCL16 | bone marrow cancer:CCL4 | autosomal recessive disease:CCL4 | Human immunodeficiency virus infectious disease:CCL4 | cystic fibrosis…	mononuclear cell migration:CCL14,CCL15,CCL16,CCL23,CCL4 | leukocyte migration:CCL14,CCL15,CCL16,CCL23,CCL4 | monocyte chemotaxis:CCL14,CCL15,CCL16,CCL23,CCL4 | myeloid leukocyte migration:CCL14,CCL15,CCL16,CCL23,CCL4 | eosinophil chemotaxis:CCL15,CCL16,CCL23,CCL4 | eosinophil migration:CCL15,CCL16,CCL23,CCL4 | regulation of inflammatory response:CCL14 | response to interleukin-1:CCL14,CCL15,CCL16…
MMP_3	11q22.2	MMP3	rs591058:102711338:T:C	chr11_102840607_T_C_b38	11	C	T	0.472896	0.999	0.315615	0.0163724	4.06474e-76	75.391	5.13683e-73	7.38419e-73	202	MMP3 (0 kb, intron/Intron/MODIFIER | near_gene/Upstream gene/MODIFIER | near_gene/Downstream gene/MODIFIER); WTAPP1 (3.8 kb, near_gene/Downstream gene/MODIFIER); MMP12 (22 kb); MMP1 (42 kb)	1.294	0.996 Blood protein levels // 0.992 Blood protein levels in cardiovascular risk // 0.965 Matrix metalloproteinase levels	BIRC3 | DCUN1D5 | DYNC2H1 | MMP1 | MMP3 | TMEM123 | WTAPP1	Phagosome:DYNC2H1 | TNF signaling pathway:MMP3 | Rheumatoid arthritis:MMP1,MMP3 | Prostate cancer:MMP3 | Lipid and atherosclerosis:MMP1,MMP3	Extracellular matrix organization:MMP1,MMP12,MMP3 | Collagen degradation:MMP1,MMP12,MMP3 | Signaling by Nuclear Receptors:MMP3 | ESR-mediated signaling:MMP3 | Activation of Matrix Metalloproteinases:MMP1,MMP3 | Cell surface interactions at the vascular wall:MMP1 | Degradation of the extracellular matrix:MMP1,MMP12,MMP3 | Signaling by Interleukins:MMP1,MMP3 | Regulation of Insulin-like Growth Fact…	atherosclerosis:MMP1,MMP12,MMP3 | arteriosclerotic cardiovascular disease:MMP1,MMP12,MMP3 | arteriosclerosis:MMP1,MMP12,MMP3 | obstructive lung disease:MMP1,MMP12,MMP3 | lung disease:MMP1,MMP12,MMP3 | coronary artery disease:MMP1,MMP3 | lower respiratory tract disease:MMP1,MMP12,MMP3 | chronic obstructive pulmonary disease:MMP1,MMP12,MMP3 | urinary system disease:MMP1 | kidney disease:MMP1 | kidn…	leukocyte migration:MMP1 | collagen catabolic process:MMP1,MMP12,MMP3 | collagen metabolic process:MMP1,MMP12,MMP3 | regulation of inflammatory response:MMP3 | extracellular matrix disassembly:MMP1,MMP12,MMP3 | negative regulation of immune system process:MMP12 | extracellular matrix organization:MMP1,MMP12,MMP3 | extracellular structure organization:MMP1,MMP12,MMP3 | positive regulation of secre…
CHI3L1	1q32.1	CHI3L1	rs4950928:203155882:G:C	chr1_203186754_G_C_b38	1	C	G	0.793198	1	0.577808	0.0314733	1.02116e-69	68.9909	2.47325e-66	3.5553e-66	88	CHI3L1 (0.005 kb, near_gene/Upstream gene/MODIFIER); MYBPH (11 kb); ADORA1 (19 kb); CHIT1 (26 kb)	0.24	1 YKL-40 levels // 0.874 Blood protein levels in cardiovascular risk	- | ADORA1 | BTG2 | CHI3L1 | CHIT1 | CYB5R1 | KDM5B | LGR6 | MYBPH | PPFIA4 | unnamed | ZC3H11A	cGMP-PKG signaling pathway:ADORA1 | Regulation of lipolysis in adipocytes:ADORA1	Neutrophil degranulation:CHI3L1,CHIT1 | Platelet degranulation :CYB5R1 | Response to elevated platelet cytosolic Ca2+:CYB5R1 | Platelet activation, signaling and aggregation:CYB5R1 | TCF dependent signaling in response to WNT:LGR6 | Signaling by WNT:LGR6	atherosclerosis:CHI3L1,CHIT1 | arteriosclerotic cardiovascular disease:CHI3L1,CHIT1 | arteriosclerosis:CHI3L1,CHIT1 | obstructive lung disease:CHI3L1 | lung disease:CHI3L1 | lower respiratory tract disease:CHI3L1 | chronic obstructive pulmonary disease:CHI3L1 | urinary system disease:CHI3L1 | kidney disease:CHI3L1 | inherited metabolic disorder:CHIT1 | osteoarthritis:CHI3L1 | ischemia:ADORA1 | co…	leukocyte migration:ADORA1 | regulation of inflammatory response:ADORA1 | response to interleukin-1:CHI3L1 | cellular response to interleukin-1:CHI3L1 | negative regulation of immune system process:ADORA1 | neutrophil activation:CHI3L1,CHIT1 | regulation of leukocyte migration:ADORA1 | regulation of peptidyl-tyrosine phosphorylation:ADORA1 | neutrophil degranulation:CHI3L1,CHIT1 | neutrophil acti…
TFPI	2q32.1	TFPI	rs10174735:188326005:A:T	chr2_187461278_A_T_b38	2	T	A	0.313812	0.997	0.210682	0.0120762	1.40525e-63	62.8522	5.64308e-61	8.11193e-61	541	AC007319.1 (0 kb, intron/Intron/MODIFIER | nc-RNA/Non coding transcript/MODIFIER); TFPI (3 kb, near_gene/Downstream gene/MODIFIER); CALCRL (13 kb); GAPDHP59 (45 kb)	2.103	1 Coronary heart disease // 0.995 Heart rate // 0.985 Apolipoprotein A1 levels // 0.822 Cortical surface area // 0.76 White matter microstructure (mean diusivities) // 0.589 White matter hyperintensity volume // 0.589 White matter hyperintensity volume (adjusted for hypertension) // 0.589 White matter hyperintensity volume x hypertension interaction (2df) // 0.584 Heel bone mineral density // 0.5…	AC007319.1 | CALCRL | FAM171B | ITGAV | TFPI | ZC3H15	Proteoglycans in cancer:ITGAV | Regulation of actin cytoskeleton:ITGAV | ECM-receptor interaction:ITGAV | Focal adhesion:ITGAV | Phagosome:ITGAV | PI3K-Akt signaling pathway:ITGAV | Vascular smooth muscle contraction:CALCRL | Human cytomegalovirus infection:ITGAV | Fluid shear stress and atherosclerosis:ITGAV	Extracellular matrix organization:ITGAV | Neutrophil degranulation:ITGAV | Cell surface interactions at the vascular wall:ITGAV | ECM proteoglycans:ITGAV | Elastic fibre formation:ITGAV | Syndecan interactions:ITGAV | Signal transduction by L1:ITGAV	atherosclerosis:ITGAV,TFPI | arteriosclerotic cardiovascular disease:ITGAV,TFPI | arteriosclerosis:ITGAV,TFPI | lung disease:TFPI | coronary artery disease:TFPI | lower respiratory tract disease:TFPI | urinary system disease:TFPI | kidney disease:TFPI | kidney failure:TFPI | ischemic bone disease:TFPI | myocardial infarction:TFPI | reproductive system disease:ITGAV,TFPI | collagen disease:ITGAV |…	leukocyte migration:ITGAV | regulation of inflammatory response:CALCRL | response to interleukin-1:TFPI | cellular response to interleukin-1:TFPI | positive regulation of phagocytosis:ITGAV | neutrophil activation:ITGAV | positive regulation of endocytosis:ITGAV | regulation of phagocytosis:ITGAV | regulation of peptidase activity:TFPI | extracellular matrix organization:ITGAV | negative regulati…
CCL16	17q12	CCL16	rs77867003:34352836:A:T	chr17_36025799_A_T_b38	17	T	A	0.0374737	0.901	-0.244182	0.0475395	3.07112e-07	6.5127	4.12131e-06	5.92439e-06	1	CCL23 (7.8 kb); CCL14 (24 kb); CCL15 (24 kb); CCL15-CCL14 (24 kb); CCL18 (39 kb); CCL16 (44 kb)	6.446		AATF | CCL14 | CCL15 | CCL23 | CCL3 | CCL3L1 | CCL3L3 | CCL4 | CCL5 | DHRS11 | GGNBP2 | MMP28 | MRM1 | MYO19 | NLE1 | RASL10B | RP11-104J23.1 | RP11-104J23.2 | ZNHIT3	Cytokine-cytokine receptor interaction:CCL14,CCL15,CCL16,CCL18,CCL23 | Viral protein interaction with cytokine and cytokine receptor:CCL14,CCL15,CCL16,CCL18,CCL23 | Chemokine signaling pathway:CCL14,CCL15,CCL16,CCL18,CCL23		atherosclerosis:CCL23 | arteriosclerotic cardiovascular disease:CCL23 | arteriosclerosis:CCL23 | obstructive lung disease:CCL18 | lung disease:CCL16,CCL18 | lower respiratory tract disease:CCL16,CCL18 | urinary system disease:CCL15 | kidney disease:CCL15 | kidney failure:CCL15 | collagen disease:CCL18 | inherited metabolic disorder:CCL18 | rheumatic disease:CCL18 | systemic scleroderma:CCL18 | sc…	mononuclear cell migration:CCL14,CCL15,CCL16,CCL18,CCL23 | leukocyte migration:CCL14,CCL15,CCL16,CCL18,CCL23 | monocyte chemotaxis:CCL14,CCL15,CCL16,CCL18,CCL23 | myeloid leukocyte migration:CCL14,CCL15,CCL16,CCL18,CCL23 | eosinophil chemotaxis:CCL15,CCL16,CCL23 | eosinophil migration:CCL15,CCL16,CCL23 | regulation of inflammatory response:CCL14,CCL18 | response to interleukin-1:CCL14,CCL15,CCL16…
CCL24	7q11.23	CCL24	rs11465320:75403311:G:A	chr7_75773993_G_A_b38	7	A	G	0.045245	0.84	1.20716	0.0706052	2.70625e-61	60.5676	1.84656e-59	2.65444e-59	113	CCL26 (0 kb, intron/Intron/MODIFIER | near_gene/Upstream gene/MODIFIER); HIP1 (35 kb); CCL24 (38 kb); RHBDD2 (69 kb)	1.249		DTX2 | HIP1 | HSPB1 | POMZP3 | POR | STYXL1 | UPK3B	Cytokine-cytokine receptor interaction:CCL24,CCL26 | Viral protein interaction with cytokine and cytokine receptor:CCL24,CCL26 | MAPK signaling pathway:HSPB1 | Chemokine signaling pathway:CCL24,CCL26	Signaling by NOTCH:DTX2 | Signaling by Nuclear Receptors:HSPB1 | ESR-mediated signaling:HSPB1 | MAPK family signaling cascades:HSPB1 | Clathrin-mediated endocytosis:HIP1 | Activated NOTCH1 Transmits Signal to the Nucleus:DTX2	atherosclerosis:HSPB1 | arteriosclerotic cardiovascular disease:HSPB1 | arteriosclerosis:HSPB1 | obstructive lung disease:CCL24,HSPB1 | lung disease:CCL24,HSPB1 | lower respiratory tract disease:CCL24,HSPB1 | chronic obstructive pulmonary disease:HSPB1 | reproductive system disease:HSPB1 | pancreas disease:HSPB1 | myeloma:HSPB1 | bone marrow cancer:HSPB1 | ischemia:HSPB1 | bronchial disease:CCL24…	mononuclear cell migration:CCL24,CCL26 | leukocyte migration:CCL24,CCL26 | monocyte chemotaxis:CCL24,CCL26 | myeloid leukocyte migration:CCL24,CCL26 | eosinophil chemotaxis:CCL24,CCL26 | eosinophil migration:CCL24,CCL26 | regulation of inflammatory response:CCL24 | response to interleukin-1:CCL24,CCL26 | cellular response to interleukin-1:CCL24,CCL26 | granulocyte migration:CCL24,CCL26 | granuloc…
BLM_hydrolase	17q11.2	BLMH	rs7214248:28574177:G:A	chr17_30247159_G_A_b38	17	A	G	0.346349	0.997	0.192633	0.0112692	4.28744e-61	60.3678	1.74616e-58	2.5101e-58	592	RP11-354P11.2 (0 kb, intron/Intron/MODIFIER | nc-RNA/Non coding transcript/MODIFIER); SNORD63 (0.34 kb, near_gene/Upstream gene/MODIFIER); BLMH (1 kb, near_gene/Downstream gene/MODIFIER); SLC6A4 (11 kb); RNU6-1267P (41 kb)	0.997	0.456 Apolipoprotein A1 levels // 0.304 PR interval	ABHD15 | ADAP2 | ANKRD13B | ATAD5 | BLMH | C17ORF42 | CORO6 | CPD | CRLF3 | CTD-2349P21.5 | EFCAB5 | EVI2A | GIT1 | GOSR1 | NSRP1 | NUFIP2 | RAB11FIP4 | RNF135 | RP11-218M11.1 | RP11-68I3.10 | RP11-68I3.4 | RP11-848P1.9 | SH3GL1P2 | SLC6A4 | SSH2 | SUZ12P | TEFM | TMIGD1 | TP53I13	Regulation of actin cytoskeleton:GIT1,SSH2	EPH-Ephrin signaling:GIT1 | Neurotransmitter clearance:SLC6A4	atherosclerosis:SLC6A4 | arteriosclerotic cardiovascular disease:SLC6A4 | arteriosclerosis:SLC6A4 | obstructive lung disease:SLC6A4 | lung disease:SLC6A4 | coronary artery disease:SLC6A4 | lower respiratory tract disease:SLC6A4 | chronic obstructive pulmonary disease:SLC6A4 | mouth disease:SLC6A4 | ischemic bone disease:SLC6A4 | myocardial infarction:SLC6A4 | tooth disease:SLC6A4 | inherited meta…	dephosphorylation:SSH2 | protein dephosphorylation:SSH2 | positive regulation of GTPase activity:GIT1,SGSM2 | positive regulation of secretion:SLC6A4 | response to oxygen levels:SLC6A4 | regulation of neurotransmitter levels:GIT1,SLC6A4 | response to hypoxia:SLC6A4 | neurotransmitter metabolic process:SLC6A4 | neurotransmitter biosynthetic process:SLC6A4 | regulation of GTPase activity:GIT1,SGSM2…
IL_1RT2	2q11.2	IL1R2	rs2310170:102616154:T:G	chr2_101999692_T_G_b38	2	G	T	0.416062	0.997	-0.176087	0.0106013	3.70942e-58	57.4307	3.59143e-55	5.16268e-55	329	IL1R2 (0 kb, intron/Intron/MODIFIER | nc-RNA/Non coding transcript/MODIFIER | near_gene/Upstream gene/MODIFIER); IL1R1 (65 kb); MAP4K4 (110 kb); IL1RL2 (190 kb)	4.581	0.406 Ulcerative colitis // 0.406 Crohn's disease // 0.399 Ankylosing spondylitis // 0.399 Autism spectrum disorder, attention deficit-hyperactivity disorder, bipolar disorder, major depressive disorder, and schizophrenia (combined)	AC007278.3 | AK055877 | C2orf29 | FLJ20373 | IL18R1 | IL18RAP | IL1R1 | IL1R2 | IL1RL1 | IL1RL2 | LOC100131131 | MAP4K4 | SNORD89 | TBC1D8	Cytokine-cytokine receptor interaction:IL18R1,IL18RAP,IL1R1,IL1R2,IL1RL2 | Viral protein interaction with cytokine and cytokine receptor:IL18R1,IL18RAP | Osteoclast differentiation:IL1R1 | Hematopoietic cell lineage:IL1R1,IL1R2 | MAPK signaling pathway:IL1R1,MAP4K4 | Human T-cell leukemia virus 1 infection:IL1R1,IL1R2 | TNF signaling pathway:IL18R1 | Human cytomegalovirus infection:IL1R1 | Prosta…	Oxidative Stress Induced Senescence:MAP4K4 | Interleukin-10 signaling:IL1R1,IL1R2 | Signaling by Interleukins:IL18R1,IL18RAP,IL1R1,IL1R2,IL1RL2 | Interleukin-1 family signaling:IL18R1,IL18RAP,IL1R1,IL1R2,IL1RL2 | Cellular Senescence:MAP4K4	obstructive lung disease:IL18R1,IL18RAP | lung disease:IL18R1,IL18RAP | lower respiratory tract disease:IL18R1,IL18RAP | urinary system disease:IL1R1 | kidney disease:IL1R1 | mouth disease:IL1R2 | tooth disease:IL1R2 | reproductive system disease:IL1R1,IL1R2 | osteoarthritis:IL1R1 | female reproductive system disease:IL1R1 | periodontal disease:IL1R2 | bronchial disease:IL18R1,IL18RAP | sarcoidos…	leukocyte migration:IL1R1 | myeloid leukocyte migration:IL1R1 | regulation of inflammatory response:IL1R1,IL1R2,IL1RL2 | response to interleukin-1:IL1R1,IL1R2,IL1RL2 | positive regulation of cell activation:IL1RL2 | positive regulation of leukocyte activation:IL1RL2 | cellular response to interleukin-1:IL1R1,IL1R2,IL1RL2 | granulocyte migration:IL1R1 | neutrophil activation:IL18RAP | positive reg…
ST2	2q12.1	IL1RL1	rs13029918:102957291:A:G	chr2_102340831_A_G_b38	2	G	A	0.027457	0.958	-0.77911	0.0493081	4.20926e-53	52.3758	1.39331e-51	2.00289e-51	70	IL1RL1 (0 kb, intron/Splice region/LOW | intron/NMD transcript/MODIFIER | intron/Intron/MODIFIER | nc-RNA/Non coding transcript/MODIFIER | near_gene/Downstream gene/MODIFIER); IL18R1 (0 kb, intron/Intron/MODIFIER); IL18RAP (78 kb); MIR4772 (91 kb)	3.618	1 Serum protein levels (sST2)	AC007278.2 | AC007278.3 | IL18R1 | IL18RAP | IL1R1 | IL1R2 | IL1RL1 | MAP4K4 | SLC9A4	Cytokine-cytokine receptor interaction:IL18R1,IL18RAP,IL1R1,IL1RL1 | Viral protein interaction with cytokine and cytokine receptor:IL18R1,IL18RAP | Osteoclast differentiation:IL1R1 | Hematopoietic cell lineage:IL1R1 | MAPK signaling pathway:IL1R1 | Human T-cell leukemia virus 1 infection:IL1R1 | TNF signaling pathway:IL18R1 | Human cytomegalovirus infection:IL1R1 | NF-kappa B signaling pathway:IL…	Interleukin-10 signaling:IL1R1 | Signaling by Interleukins:IL18R1,IL18RAP,IL1R1,IL1RL1 | Interleukin-1 family signaling:IL18R1,IL18RAP,IL1R1,IL1RL1	obstructive lung disease:IL18R1,IL18RAP,IL1RL1 | lung disease:IL18R1,IL18RAP,IL1RL1 | lower respiratory tract disease:IL18R1,IL18RAP,IL1RL1 | chronic obstructive pulmonary disease:IL1RL1 | urinary system disease:IL1R1,IL1RL1 | kidney disease:IL1R1,IL1RL1 | reproductive system disease:IL1R1 | osteoarthritis:IL1R1 | female reproductive system disease:IL1R1 | congestive heart failure:IL1RL1 | bronch…	leukocyte migration:IL1R1 | myeloid leukocyte migration:IL1R1 | regulation of inflammatory response:IL1R1,IL1RL1 | response to interleukin-1:IL1R1 | positive regulation of cell activation:IL1RL1 | positive regulation of leukocyte activation:IL1RL1 | cellular response to interleukin-1:IL1R1 | granulocyte migration:IL1R1 | negative regulation of immune system process:IL1RL1 | neutrophil activation:…
PSP_D	10q22.3	SFTPD	rs61860410:81726640:A:G	chr10_79966884_A_G_b38	10	G	A	0.0641756	0.991	-0.694618	0.0445679	8.63994e-52	51.0635	4.20642e-50	6.04672e-50	528	SFTPD (0 kb, intron/Intron/MODIFIER); RP11-479O17.10 (1.3 kb, near_gene/Upstream gene/MODIFIER); ZNRF2P3 (15 kb); MBL1P (17 kb)	2.172	0.825 Chronic obstructive pulmonary disease-related biomarkers // 0.661 Blood protein levels	AL133481.1 | AL512662.8-2 | ANXA11 | BEND3P3 | C10orf57 | C10orf58 | DYDC2 | FAM213A | LINC00857 | LOC100288974 | MAT1A | MBL1P | NUTM2B | NUTM2E | PLAC9 | PPIF | RP11-119F19.2 | RP11-137H2.6 | RP11-182L21.5 | RP11-182L21.6 | RP11-369J21.6 | RP11-479O17.10 | RP11-506M13.3 | RP11-773D16.1 | SFTPD | TMEM254 | TMEM254-AS1 | TSPAN14 | unnamed | ZCCHC24 | ZMIZ1	Phagosome:SFTPD	Amyloid fiber formation:TSPAN14 | Signal regulatory protein family interactions:SFTPD | Immunoregulatory interactions between a Lymphoid and a non-Lymphoid cell:SFTPD | Neutrophil degranulation:TSPAN14 | Diseases associated with surfactant metabolism:SFTPD | Surfactant metabolism:SFTPD | Regulation of TLR by endogenous ligand:SFTPD	obstructive lung disease:SFTPD | lung disease:SFTPD | coronary artery disease:SFTPD | lower respiratory tract disease:SFTPD | chronic obstructive pulmonary disease:SFTPD | mouth disease:SFTPD | ischemic bone disease:ANXA11 | tooth disease:SFTPD | collagen disease:SFTPD | rheumatic disease:SFTPD | systemic scleroderma:SFTPD | scleroderma:SFTPD | pneumonia:SFTPD | periodontal disease:SFTPD | obesit…	leukocyte migration:SFTPD | myeloid leukocyte migration:SFTPD | myeloid cell differentiation:PRXL2A | negative regulation of immune system process:SFTPD | positive regulation of phagocytosis:SFTPD | neutrophil activation:TSPAN14 | positive regulation of endocytosis:SFTPD | leukocyte chemotaxis:SFTPD | regulation of phagocytosis:SFTPD | protein tetramerization:MAT1A | neutrophil degranulation:TSPA…
CSTB	21q22.3	CSTB	rs35285321:45201832:G:A	chr21_43781951_G_A_b38	21	A	G	0.313448	0.99	-0.215018	0.0145364	4.50736e-47	46.3461	5.0843e-44	7.30868e-44	178	TMEM97P1 (1.2 kb, near_gene/Upstream gene/MODIFIER); CSTB (5.5 kb); RRP1 (7.6 kb); PDXK (20 kb)	7.968	1 Blood protein levels in cardiovascular risk // 0.666 Blood protein levels	AGPAT3 | AP001053.1 | AP001053.11 | AP001062.8 | C21ORF124 | C21orf2 | C21orf33 | CSTB | ICOSLG | LOC284837 | PDXK | PFKL | PKNOX1 | RRP1 | RRP1B | SIK1 | TRAPPC10		Neutrophil degranulation:CSTB,PDXK	inherited metabolic disorder:FOXC2 | obesity:FOXC2 | congestive heart failure:FOXC2 | nutrition disease:FOXC2 | overnutrition:FOXC2 | familial hyperlipidemia:FOXC2 | lipid metabolism disorder:FOXC2 | lymphatic system disease:FOXC2 | brain disease:CSTB | Alzheimer's disease:CFAP410 | tauopathy:CFAP410 | epilepsy syndrome:CSTB	neutrophil activation:CSTB,PDXK | regulation of peptidase activity:CSTB | extracellular matrix organization:FOXC2 | negative regulation of peptidase activity:CSTB | neutrophil degranulation:CSTB,PDXK | neutrophil activation involved in immune response:CSTB,PDXK | neutrophil mediated immunity:CSTB,PDXK | extracellular structure organization:FOXC2 | negative regulation of endopeptidase activity:CST…
CHIT1	1q32.1	CHIT1	rs111467700:203181560:C:T	chr1_203212432_C_T_b38	1	T	C	0.128474	0.865	0.38061	0.0564708	2.06319e-11	10.6855	4.85525e-10	6.97942e-10	16	CHIT1 (0.4 kb, near_gene/Downstream gene/MODIFIER); CHI3L1 (26 kb); MYBPH (37 kb); NPM1P40 (43 kb); ADORA1 (45 kb)	0.05	0.616 Blood protein levels in cardiovascular risk // 0.553 YKL-40 levels	- | ADORA1 | ATP2B4 | BTG2 | CHI3L1 | CHIT1 | CYB5R1 | KDM5B | LGR6 | MYBPH | PPFIA4 | unnamed | ZC3H11A	cGMP-PKG signaling pathway:ADORA1 | Regulation of lipolysis in adipocytes:ADORA1	Neutrophil degranulation:CHI3L1,CHIT1 | Platelet degranulation :CYB5R1 | Response to elevated platelet cytosolic Ca2+:CYB5R1 | Platelet activation, signaling and aggregation:CYB5R1 | TCF dependent signaling in response to WNT:LGR6 | Signaling by WNT:LGR6	atherosclerosis:CHI3L1,CHIT1 | arteriosclerotic cardiovascular disease:CHI3L1,CHIT1 | arteriosclerosis:CHI3L1,CHIT1 | obstructive lung disease:CHI3L1 | lung disease:CHI3L1 | lower respiratory tract disease:CHI3L1 | chronic obstructive pulmonary disease:CHI3L1 | urinary system disease:CHI3L1 | kidney disease:CHI3L1 | inherited metabolic disorder:CHIT1 | osteoarthritis:CHI3L1 | ischemia:ADORA1 | co…	leukocyte migration:ADORA1 | regulation of inflammatory response:ADORA1 | response to interleukin-1:CHI3L1 | cellular response to interleukin-1:CHI3L1 | negative regulation of immune system process:ADORA1 | neutrophil activation:CHI3L1,CHIT1 | regulation of leukocyte migration:ADORA1 | regulation of peptidyl-tyrosine phosphorylation:ADORA1 | neutrophil degranulation:CHI3L1,CHIT1 | neutrophil acti…
Gal_3	14q22.3	LGALS3	rs61508494:55587297:T:C	chr14_55120579_T_C_b38	14	C	T	0.391918	0.995	-0.146396	0.0103397	1.88308e-43	42.7251	4.69834e-41	6.75387e-41	930	LGALS3 (3.5 kb, near_gene/Upstream gene/MODIFIER); DLGAP5 (28 kb); MAPK1IP1L (50 kb); SOCS4 (71 kb)	0.342	0.939 Protein biomarker	- | ATG14 | CNIH | DLGAP5 | FBXO34 | GCH1 | KIAA0831 | KTN1 | KTN1-AS1 | LGALS3 | MAPK1IP1L | PELI2 | RP11-454L9.2 | RP11-665C16.6 | RPL13AP3 | SAMD4A | SOCS4 | unnamed | WDHD1		Signaling by NOTCH:DLGAP5 | Neutrophil degranulation:LGALS3 | Transcriptional regulation by RUNX1:LGALS3,SOCS4 | Signaling by Interleukins:PELI2 | RHO GTPase Effectors:KTN1 | Interleukin-1 family signaling:PELI2 | Regulation of Insulin-like Growth Factor (IGF) transport and uptake by Insulin-like Growth Factor Binding Proteins (IGFBPs):KTN1 | Signaling by Rho GTPases:KTN1 | Post-translational pro…	obstructive lung disease:LGALS3 | lung disease:LGALS3 | lower respiratory tract disease:LGALS3 | urinary system disease:LGALS3 | kidney disease:LGALS3 | pancreas disease:GCH1 | obesity:LGALS3 | congestive heart failure:LGALS3 | bronchial disease:LGALS3 | nutrition disease:LGALS3 | overnutrition:LGALS3 | astrocytoma:LGALS3 | malignant glioma:LGALS3 | pancreatitis:GCH1 | bone cancer:LGALS3 | urinar…	mononuclear cell migration:LGALS3 | leukocyte migration:LGALS3 | monocyte chemotaxis:LGALS3 | myeloid leukocyte migration:LGALS3 | eosinophil chemotaxis:LGALS3 | eosinophil migration:LGALS3 | protein heterooligomerization:GCH1 | myeloid cell differentiation:LGALS3 | response to interleukin-1:PELI2 | cellular response to interleukin-1:PELI2 | granulocyte migration:LGALS3 | negative regulation of i…
PSP_D	10q22.3	SFTPD	rs7074156:81707371:G:A	chr10_79947615_G_A_b38	10	A	G	0.0831514	0.938	0.58972	0.0420287	9.71634e-43	42.0125	1.39719e-41	2.00845e-41	40	MBL1P (0 kb, intron/Intron/MODIFIER | nc-RNA/Non coding transcript/MODIFIER); SFTPD (0 kb, intron/Intron/MODIFIER); ZNRF2P3 (34 kb); PGGT1BP2 (54 kb)	6.161	0.52 Chronic obstructive pulmonary disease-related biomarkers	AL512662.8-2 | ANXA11 | C10orf58 | FAM213A | MBL1P | NUTM2B | NUTM2E | RP11-182L21.5 | RP11-182L21.6 | RP11-479O17.10 | RP11-773D16.1 | SFTPD | TMEM254 | TSPAN14 | ZCCHC24 | ZMIZ1	Phagosome:SFTPD	Signal regulatory protein family interactions:SFTPD | Immunoregulatory interactions between a Lymphoid and a non-Lymphoid cell:SFTPD | Diseases associated with surfactant metabolism:SFTPD | Surfactant metabolism:SFTPD | Regulation of TLR by endogenous ligand:SFTPD	obstructive lung disease:SFTPD | lung disease:SFTPD | coronary artery disease:SFTPD | lower respiratory tract disease:SFTPD | chronic obstructive pulmonary disease:SFTPD | mouth disease:SFTPD | ischemic bone disease:ANXA11 | tooth disease:SFTPD | collagen disease:SFTPD | rheumatic disease:SFTPD | systemic scleroderma:SFTPD | scleroderma:SFTPD | pneumonia:SFTPD | periodontal disease:SFTPD | obesit…	leukocyte migration:SFTPD | myeloid leukocyte migration:SFTPD | myeloid cell differentiation:PRXL2A | negative regulation of immune system process:SFTPD | positive regulation of phagocytosis:SFTPD | positive regulation of endocytosis:SFTPD | leukocyte chemotaxis:SFTPD | regulation of phagocytosis:SFTPD | regulation of myeloid cell differentiation:PRXL2A | cell chemotaxis:SFTPD | regulation of end…
IL_17RA	22q11.1	IL17RA	rs5748883:17611515:T:C	chr22_17130625_T_C_b38	22	C	T	0.259029	0.976	0.239896	0.0172872	6.98639e-42	41.1557	6.85914e-40	9.86001e-40	28	AC006946.15 (0 kb, intron/Intron/MODIFIER | near_gene/Downstream gene/MODIFIER); CECR5 (6.9 kb); CECR6 (9.3 kb); IL17RA (15 kb); CECR5-AS1 (29 kb); CECR1 (49 kb)	0.457		AC006946.15 | ATP6V1E1 | CECR5 | CECR6 | IL17RA | unnamed	Cytokine-cytokine receptor interaction:IL17RA	Neutrophil degranulation:ADA2 | Signaling by Interleukins:IL17RA | Surfactant metabolism:ADA2		leukocyte migration:IL17RA | myeloid leukocyte migration:IL17RA | regulation of inflammatory response:IL17RA | granulocyte migration:IL17RA | granulocyte chemotaxis:IL17RA | neutrophil activation:ADA2 | leukocyte chemotaxis:IL17RA | positive regulation of response to external stimulus:IL17RA | neutrophil degranulation:ADA2 | neutrophil activation involved in immune response:ADA2 | positive regula…
SHPS_1	20p13	SIRPA	rs2209313:1599142:C:T	chr20_1618496_C_T_b38	20	T	C	0.204568	1	0.213981	0.0160934	1.00087e-38	37.9996	9.52495e-37	1.36921e-36	167	RP4-576H24.4 (0 kb, intron/Intron/MODIFIER); SIRPB1 (0 kb, intron/Intron/MODIFIER | nc-RNA/Non coding transcript/MODIFIER); SIRPG (11 kb); SIRPB3P (47 kb); RN7SL561P (48 kb)	0.008		- | FAM110A | FKBP1A | NSFL1C | RP4-576H24.2 | SDCBP2 | SIRPA | SIRPB1 | SIRPB2 | SIRPD | SIRPG | unnamed	Osteoclast differentiation:SIRPB1,SIRPG	Signal regulatory protein family interactions:SIRPB1,SIRPG | Neutrophil degranulation:SIRPB1 | Cell surface interactions at the vascular wall:SIRPG | DAP12 interactions:SIRPB1 | TGF-beta receptor signaling activates SMADs:FKBP1A	motor neuron disease:FKBP1A | Alzheimer's disease:FKBP1A | tauopathy:FKBP1A	leukocyte migration:SIRPG | positive regulation of cell activation:SIRPB1,SIRPG | positive regulation of leukocyte activation:SIRPB1,SIRPG | positive regulation of phagocytosis:SIRPB1,SIRPG | neutrophil activation:SIRPB1 | positive regulation of endocytosis:SIRPB1,SIRPG | regulation of phagocytosis:SIRPB1,SIRPG | neutrophil degranulation:SIRPB1 | neutrophil activation involved in immune response:…
IL_6RA	1q21.3	IL6R	rs77994623:154505106:C:T	chr1_154532630_C_T_b38	1	T	C	0.154842	0.973	-0.219601	0.0168336	2.12839e-37	36.6719	2.37147e-36	3.40899e-36	54	TDRD10 (0 kb, intron/Intron/MODIFIER | nc-RNA/Non coding transcript/MODIFIER | near_gene/Upstream gene/MODIFIER); UBE2Q1 (16 kb); UBE2Q1-AS1 (21 kb); SHE (31 kb); CHRNB2 (35 kb); ADAR (49 kb)	2.442		AQP10 | C1orf189 | FLAD1 | HAX1 | TDRD10 | UBE2Q1		mRNA Editing:ADAR	mouth disease:ADAR | collagen disease:HAX1 | rheumatic disease:HAX1 | systemic scleroderma:HAX1 | scleroderma:HAX1 | astrocytoma:ADAR | dementia:CHRNB2 | malignant glioma:ADAR | hematopoietic system disease:HAX1 | leukocyte disease:HAX1 | synucleinopathy:CHRNB2 | systemic lupus erythematosus:ADAR | brain disease:CHRNB2 | Alzheimer's disease:CHRNB2 | tauopathy:CHRNB2 | lupus erythematosus:ADAR | a…	protein heterooligomerization:CHRNB2 | myeloid cell differentiation:ADAR,HAX1 | positive regulation of cell activation:CHRNB2 | positive regulation of leukocyte activation:CHRNB2 | regulation of posttranscriptional gene silencing:ADAR | regulation of gene silencing by RNA:ADAR | negative regulation of immune system process:ADAR | protein tetramerization:AQP10 | regulation of gene silencing:ADAR |…
Gal_3	14q22.3	LGALS3	rs10140881:55633527:T:C	chr14_55166809_T_C_b38	14	C	T	0.0956083	0.991	-0.225697	0.0173478	3.26148e-37	36.4866	2.69188e-36	3.86958e-36	448	DLGAP5 (0 kb, intron/Intron/MODIFIER); LGALS3 (21 kb); MAPK1IP1L (97 kb); FBXO34 (100 kb)	7.121	0.923 Blood protein levels in cardiovascular risk	- | ATG14 | CNIH | DLGAP5 | FBXO34 | GCH1 | GMFB | KTN1 | KTN1-AS1 | LGALS3 | MAPK1IP1L | PELI2 | RP11-665C16.6 | RPL13AP3 | SAMD4A | SOCS4 | unnamed		Signaling by NOTCH:DLGAP5 | Neutrophil degranulation:LGALS3 | Transcriptional regulation by RUNX1:LGALS3,SOCS4 | RHO GTPase Effectors:KTN1 | Regulation of Insulin-like Growth Factor (IGF) transport and uptake by Insulin-like Growth Factor Binding Proteins (IGFBPs):KTN1 | Signaling by Rho GTPases:KTN1 | Post-translational protein phosphorylation:KTN1 | Advanced glycosylation endproduct receptor si…	obstructive lung disease:LGALS3 | lung disease:LGALS3 | lower respiratory tract disease:LGALS3 | urinary system disease:LGALS3 | kidney disease:LGALS3 | pancreas disease:GCH1 | obesity:LGALS3 | congestive heart failure:LGALS3 | bronchial disease:LGALS3 | nutrition disease:LGALS3 | overnutrition:LGALS3 | astrocytoma:LGALS3 | malignant glioma:LGALS3 | pancreatitis:GCH1 | bone cancer:LGALS3 | urinar…	mononuclear cell migration:LGALS3 | leukocyte migration:LGALS3 | monocyte chemotaxis:LGALS3 | myeloid leukocyte migration:LGALS3 | eosinophil chemotaxis:LGALS3 | eosinophil migration:LGALS3 | protein heterooligomerization:GCH1 | myeloid cell differentiation:LGALS3 | granulocyte migration:LGALS3 | negative regulation of immune system process:LGALS3 | granulocyte chemotaxis:LGALS3 | neutrophil acti…
PON3	7q21.3	PON3	rs149867961:95025744:T:C	chr7_95396432_T_C_b38	7	C	T	0.0255996	0.927	-0.80536	0.0636704	2.42602e-35	34.6151	6.23002e-32	8.95565e-32	14	PON3 (0.064 kb, near_gene/Upstream gene/MODIFIER); PON1 (0.071 kb, near_gene/Upstream gene/MODIFIER); PON2 (8.4 kb); ASB4 (82 kb)	4.623		PON2 | PON3			atherosclerosis:PON1,PON2 | arteriosclerotic cardiovascular disease:PON1,PON2 | arteriosclerosis:PON1,PON2 | coronary artery disease:PON1,PON2,PON3 | urinary system disease:PON1 | kidney disease:PON1 | kidney failure:PON1 | ischemic bone disease:PON1 | myocardial infarction:PON1 | inherited metabolic disorder:PON1 | pancreas disease:PON1 | osteoarthritis:PON1 | ischemia:PON1,PON2 | obesity:PON1 |…	dephosphorylation:PON1,PON3 | hormone catabolic process:PON3 | regulation of binding:PON1 | lipoxygenase pathway:PON1,PON2,PON3 | positive regulation of binding:PON1 | regulation of superoxide metabolic process:PON3 | icosanoid metabolic process:PON1,PON2,PON3 | reactive oxygen species metabolic process:PON3 | response to nutrient levels:PON1 | regulation of superoxide anion generation:PON3 | neg…
DLK_1	14q32.2	DLK1	rs12881545:101176212:G:C	chr14_100709875_G_C_b38	14	C	G	0.663773	0.961	0.245572	0.0203706	2.31249e-32	31.6359	3.82397e-29	5.49696e-29	103	DLK1 (16 kb); LINC00523 (34 kb); MEG3 (70 kb); MIR2392 (100 kb)	17.41	0.959 Menarche (age at onset) // 0.655 Platelet count // 0.546 Magnesium levels	AL117190.6 | AL117190.6-1 | AL117190.6-2 | AL117190.6-3 | AL117190.6-4 | AL132709.8 | BEGAIN | DIO3 | DLK1 | ENST00000398460 | ENST00000398461 | MEG3 | MEG8 | RP11-909M7.3 | SLC25A29 | WARS | WDR25		Signaling by NOTCH:DLK1 | Activated NOTCH1 Transmits Signal to the Nucleus:DLK1	obesity:DLK1 | nutrition disease:DLK1 | overnutrition:DLK1 | heart septal defect:CRELD1 | central nervous system cancer:MEG3 | meningioma:MEG3 | congenital heart disease:CRELD1 | cell type benign neoplasm:DLK1,MEG3	Notch signaling pathway:DLK1 | negative regulation of protein phosphorylation:WARS1 | negative regulation of phosphorylation:WARS1 | negative regulation of protein kinase activity:WARS1 | negative regulation of cell growth:MEG3 | negative regulation of growth:MEG3 | negative regulation of kinase activity:WARS1 | negative regulation of transferase activity:WARS1 | regulation of Notch signaling pat…
IL_17RA	22q11.1	IL17RA	rs879576:17589246:G:A	chr22_17108356_G_A_b38	22	A	G	0.113938	0.915	-0.295624	0.025108	5.3965e-31	30.2679	3.37159e-29	4.84665e-29	5	IL17RA (0 kb, exon/Synonymous/LOW); CECR6 (7.9 kb); CECR5 (29 kb); CECR7 (48 kb)	10.86		AC006548.22 | AC006946.15 | CECR1 | CECR5 | CECR6 | IL17RA	Cytokine-cytokine receptor interaction:IL17RA	Signaling by Interleukins:IL17RA		leukocyte migration:IL17RA | myeloid leukocyte migration:IL17RA | regulation of inflammatory response:IL17RA | granulocyte migration:IL17RA | granulocyte chemotaxis:IL17RA | leukocyte chemotaxis:IL17RA | positive regulation of response to external stimulus:IL17RA | positive regulation of inflammatory response:IL17RA | cell chemotaxis:IL17RA | positive regulation of secretion:IL17RA | positive reg…
PSP_D	10q22.3	SFTPD	rs10887238:81716268:C:A	chr10_79956512_C_A_b38	10	A	C	0.0456599	0.991	-0.631176	0.05373	7.272e-31	30.1383	6.53904e-30	9.39988e-30	201	SFTPD (0 kb, intron/Intron/MODIFIER); MBL1P (6.2 kb); ZNRF2P3 (25 kb); PGGT1BP2 (63 kb)	3.363	0.556 Chronic obstructive pulmonary disease-related biomarkers // 0.556 Rheumatoid arthritis	ANXA11 | BEND3P3 | FAM213A | LINC00857 | MBL1P | NUTM2B | PLAC9 | PPIF | RP11-119F19.2 | RP11-40F6.1 | RP11-479O17.10 | RP11-506M13.3 | SFTPD | TMEM254 | TMEM254-AS1 | TSPAN14 | ZCCHC24	Phagosome:SFTPD	Signal regulatory protein family interactions:SFTPD | Immunoregulatory interactions between a Lymphoid and a non-Lymphoid cell:SFTPD | Diseases associated with surfactant metabolism:SFTPD | Surfactant metabolism:SFTPD | Regulation of TLR by endogenous ligand:SFTPD	obstructive lung disease:SFTPD | lung disease:SFTPD | coronary artery disease:SFTPD | lower respiratory tract disease:SFTPD | chronic obstructive pulmonary disease:SFTPD | mouth disease:SFTPD | ischemic bone disease:ANXA11 | tooth disease:SFTPD | collagen disease:SFTPD | rheumatic disease:SFTPD | systemic scleroderma:SFTPD | scleroderma:SFTPD | pneumonia:SFTPD | periodontal disease:SFTPD | obesit…	leukocyte migration:SFTPD | myeloid leukocyte migration:SFTPD | myeloid cell differentiation:PRXL2A | negative regulation of immune system process:SFTPD | positive regulation of phagocytosis:SFTPD | positive regulation of endocytosis:SFTPD | leukocyte chemotaxis:SFTPD | regulation of phagocytosis:SFTPD | regulation of myeloid cell differentiation:PRXL2A | cell chemotaxis:SFTPD | regulation of end…
IL2_RA	10p15.1	IL2RA	rs2182410:6122669:T:C	chr10_6080706_T_C_b38	10	C	T	0.623896	0.997	0.165436	0.0144381	1.72105e-29	28.7642	3.90334e-27	5.61105e-27	75	RBM17 (8.3 kb); IL2RA (18 kb); PFKFB3 (64 kb); RN7SKP78 (69 kb)	0.965	0.643 Multiple sclerosis // 0.316 Crohn's disease // 0.316 Blood protein levels // 0.308 Soluble interleukin-2 receptor subunit alpha // 0.307 Inflammatory bowel disease	ASB13 | FBXO18 | GDI2 | IL2RA | PFKFB3 | RBM17	Cytokine-cytokine receptor interaction:IL2RA | Viral protein interaction with cytokine and cytokine receptor:IL2RA | Hematopoietic cell lineage:IL2RA | PI3K-Akt signaling pathway:IL2RA | HIF-1 signaling pathway:PFKFB3 | Human T-cell leukemia virus 1 infection:IL2RA	Transcriptional regulation by RUNX1:IL2RA | Signaling by Interleukins:IL2RA | MAPK family signaling cascades:IL2RA | MAPK1/MAPK3 signaling:IL2RA	atherosclerosis:IL2RA | arteriosclerotic cardiovascular disease:IL2RA | arteriosclerosis:IL2RA | urinary system disease:IL2RA | kidney disease:IL2RA | mouth disease:IL2RA | tooth disease:IL2RA | pancreas disease:IL2RA | periodontal disease:IL2RA | Human immunodeficiency virus infectious disease:IL2RA | periodontitis:IL2RA | aortic aneurysm:IL2RA | aortic disease:IL2RA | female reproductive organ …	regulation of inflammatory response:IL2RA | positive regulation of cell activation:IL2RA | positive regulation of leukocyte activation:IL2RA | negative regulation of immune system process:IL2RA | positive regulation of lymphocyte activation:IL2RA | Notch signaling pathway:IL2RA | regulation of lymphocyte proliferation:IL2RA | regulation of mononuclear cell proliferation:IL2RA | regulation of leuk…
IL_6RA	1q21.3	IL6R	rs9427109:154609009:A:G	chr1_154636533_A_G_b38	1	G	A	0.432176	1	0.140347	0.0123473	4.63307e-29	28.3341	4.99832e-28	7.18509e-28	101	ADAR (8.5 kb); CHRNB2 (57 kb); KCNN3 (61 kb); UBE2Q1 (78 kb)	1.616	0.809 Apolipoprotein A1 levels // 0.746 C-reactive protein levels or triglyceride levels (pleiotropy) // 0.322 Blood protein levels	ADAM15 | ADAR | ATP8B2 | C1orf43 | CHRNB2 | CHTOP | FLAD1 | GATAD2B | GBAP1 | HAX1 | IL6R | NUP210L | RPS27 | S100A13 | SHE | THBS3 | TPM3 | UBAP2L | UBE2Q1	Cytokine-cytokine receptor interaction:IL6R | Viral protein interaction with cytokine and cytokine receptor:IL6R | Hematopoietic cell lineage:IL6R | PI3K-Akt signaling pathway:IL6R | HIF-1 signaling pathway:IL6R | Human cytomegalovirus infection:IL6R	ERCC6 (CSB) and EHMT2 (G9a) positively regulate rRNA expression:GATAD2B | Extracellular matrix organization:ADAM15 | HDACs deacetylate histones:GATAD2B | Transcriptional regulation of granulopoiesis:IL6R | Positive epigenetic regulation of rRNA expression:GATAD2B | RNA Polymerase I Promoter Clearance:GATAD2B | RNA Polymerase I Transcription:GATAD2B | Degradation of the extracellular matrix:ADAM15…	atherosclerosis:ADAM15 | arteriosclerotic cardiovascular disease:ADAM15 | arteriosclerosis:ADAM15 | urinary system disease:IL6R | kidney disease:IL6R | kidney failure:IL6R | mouth disease:ADAR | reproductive system disease:IL6R,S100A13 | osteoarthritis:ADAM15,IL6R | female reproductive system disease:IL6R,S100A13 | myeloma:IL6R | bone marrow cancer:IL6R | autosomal recessive disease:IL6R | pre-ec…	mononuclear cell migration:IL6R | leukocyte migration:IL6R | collagen catabolic process:ADAM15 | monocyte chemotaxis:IL6R | myeloid leukocyte migration:IL6R | collagen metabolic process:ADAM15 | protein heterooligomerization:CHRNB2 | ATP-dependent chromatin remodeling:GATAD2B | myeloid cell differentiation:ADAR | positive regulation of cell activation:CHRNB2,IL6R | extracellular matrix disassembl…
CCL24	7q11.23	CCL24	rs10280802:75529137:C:T	chr7_75899819_C_T_b38	7	T	C	0.230884	1	0.372576	0.0334134	4.65172e-28	27.3324	1.10722e-26	1.59163e-26	33	POR (0 kb, intron/Intron/MODIFIER); RHBDD2 (11 kb); MIR4651 (15 kb); RPL7L1P3 (23 kb); SNORA14A (44 kb)	1.007	1 Metabolite levels	DTX2 | HIP1 | POMZP3 | POR | RHBDD2 | STYXL1 | TMEM120A | UPK3B | YWHAG | ZP3		Clathrin-mediated endocytosis:HIP1	brain disease:HIP1 | epilepsy syndrome:HIP1	positive regulation of endocytosis:HIP1 | regulation of peptidase activity:HIP1,POR | negative regulation of peptidase activity:POR | regulation of endocytosis:HIP1 | negative regulation of endopeptidase activity:POR | regulation of endopeptidase activity:HIP1,POR | dephosphorylation:STYXL1 | negative regulation of hydrolase activity:POR,STYXL1 | negative regulation of proteolysis:POR | protein d…
TLT_2	6p21.1	TREML2	rs13207171:41165819:C:T	chr6_41198081_C_T_b38	6	T	C	0.115964	0.885	-0.255183	0.0229475	6.40444e-28	27.1935	5.95425e-25	8.55923e-25	107	TREML2 (0 kb, intron/Intron/MODIFIER); TREML3P (10 kb); TREML4 (30 kb); TREM2 (35 kb); RNA5SP207 (41 kb); TREML1 (44 kb); TREML5P (49 kb)	6.529		ADCY10P1 | AL133404.8 | BYSL | C6orf130 | LOC221442 | NFYA | TOMM6 | TREM1 | TREML2 | TREML3 | TREML3P | TREML4 | TREML5P | unnamed	Osteoclast differentiation:TREM2	Immunoregulatory interactions between a Lymphoid and a non-Lymphoid cell:TREM1,TREM2,TREML1,TREML2,TREML4 | Cell surface interactions at the vascular wall:TREM1 | FOXO-mediated transcription of cell death genes:NFYA | DAP12 interactions:TREM1,TREM2 | ATF6 (ATF6-alpha) activates chaperone genes:NFYA | ATF6 (ATF6-alpha) activates chaperones:NFYA | FOXO-mediated transcription:NFYA	obstructive lung disease:TREM1 | lung disease:TREM1 | lower respiratory tract disease:TREM1 | chronic obstructive pulmonary disease:TREM1 | collagen disease:TREM1 | rheumatic disease:TREM1 | systemic scleroderma:TREM1 | scleroderma:TREM1 | pancreas disease:TREM1 | pneumonia:TREM1 | autosomal recessive disease:TREM1 | cystic fibrosis:TREM1 | dementia:TREM2 | interstitial lung disease:TREM1 | prima…	leukocyte migration:TREM1,TREM2 | myeloid leukocyte migration:TREM2 | myeloid cell differentiation:TREM2 | regulation of inflammatory response:TREM2 | positive regulation of cell activation:TREM2 | positive regulation of leukocyte activation:TREM2 | positive regulation of phagocytosis:TREM2 | positive regulation of leukocyte migration:TREM2 | regulation of leukocyte migration:TREM2 | positive reg…
IL_6RA	1q21.3	IL6R	rs7525477:154394297:G:A	chr1_154421821_G_A_b38	1	A	G	0.482014	0.834	-0.152217	0.0137262	8.85628e-28	27.0527	9.16647e-27	1.31768e-26	31	IL6R (0 kb, intron/Intron/MODIFIER); SHE (48 kb); ATP8B2 (71 kb); TDRD10 (80 kb)	3.43	0.308 Coronary artery disease	ADAM15 | AQP10 | ATP8B2 | C1orf43 | DENND4B | GATAD2B | HAX1 | IL6R | NUP210L | RAB13 | S100A13 | SHE | SLC39A1 | TDRD10 | UBAP2L | UBE2Q1	Cytokine-cytokine receptor interaction:IL6R | Viral protein interaction with cytokine and cytokine receptor:IL6R | Hematopoietic cell lineage:IL6R | PI3K-Akt signaling pathway:IL6R | HIF-1 signaling pathway:IL6R | Human cytomegalovirus infection:IL6R	ERCC6 (CSB) and EHMT2 (G9a) positively regulate rRNA expression:GATAD2B | HDACs deacetylate histones:GATAD2B | Transcriptional regulation of granulopoiesis:IL6R | Positive epigenetic regulation of rRNA expression:GATAD2B | RNA Polymerase I Promoter Clearance:GATAD2B | RNA Polymerase I Transcription:GATAD2B | Signaling by Interleukins:IL6R | Epigenetic regulation of gene expression:GATAD2B | MAPK …	urinary system disease:IL6R | kidney disease:IL6R | kidney failure:IL6R | reproductive system disease:IL6R,S100A13 | osteoarthritis:IL6R | female reproductive system disease:IL6R,S100A13 | myeloma:IL6R | bone marrow cancer:IL6R | autosomal recessive disease:IL6R | pre-eclampsia:IL6R | cystic fibrosis:IL6R | astrocytoma:S100A13 | endometriosis:IL6R,S100A13 | stomach cancer:IL6R | malignant glioma:…	mononuclear cell migration:IL6R | leukocyte migration:IL6R | monocyte chemotaxis:IL6R | myeloid leukocyte migration:IL6R | ATP-dependent chromatin remodeling:GATAD2B | positive regulation of cell activation:IL6R | positive regulation of leukocyte activation:IL6R | positive regulation of leukocyte migration:IL6R | regulation of leukocyte migration:IL6R | leukocyte chemotaxis:IL6R | positive regula…
IL_1RT1	2q12.1	IL1R1	rs33983851:102842968:C:A	chr2_102226508_C_A_b38	2	A	C	0.0478776	0.997	-0.112542	0.0224509	5.83463e-07	6.23399	5.11522e-05	7.35312e-05	80	IL1RL2 (0 kb, intron/Intron/MODIFIER | nc-RNA/Non coding transcript/MODIFIER); IL1R1 (47 kb); IL1RL1 (85 kb); IL18R1 (85 kb)	5.64	0.344 Serum protein levels (sST2)	AC007278.2 | AC007278.3 | IL18R1 | IL18RAP | IL1R1 | IL1R2 | IL1RL1 | MAP4K4 | RNF149 | SLC9A4	Cytokine-cytokine receptor interaction:IL18R1,IL18RAP,IL1R1,IL1RL1,IL1RL2 | Viral protein interaction with cytokine and cytokine receptor:IL18R1,IL18RAP | Osteoclast differentiation:IL1R1 | Hematopoietic cell lineage:IL1R1 | MAPK signaling pathway:IL1R1 | Human T-cell leukemia virus 1 infection:IL1R1 | TNF signaling pathway:IL18R1 | Human cytomegalovirus infection:IL1R1 | NF-kappa B signaling pat…	Interleukin-10 signaling:IL1R1 | Signaling by Interleukins:IL18R1,IL18RAP,IL1R1,IL1RL1,IL1RL2 | Interleukin-1 family signaling:IL18R1,IL18RAP,IL1R1,IL1RL1,IL1RL2	obstructive lung disease:IL18R1,IL18RAP,IL1RL1 | lung disease:IL18R1,IL18RAP,IL1RL1 | lower respiratory tract disease:IL18R1,IL18RAP,IL1RL1 | chronic obstructive pulmonary disease:IL1RL1 | urinary system disease:IL1R1,IL1RL1 | kidney disease:IL1R1,IL1RL1 | reproductive system disease:IL1R1 | osteoarthritis:IL1R1 | female reproductive system disease:IL1R1 | congestive heart failure:IL1RL1 | bronch…	leukocyte migration:IL1R1 | myeloid leukocyte migration:IL1R1 | regulation of inflammatory response:IL1R1,IL1RL1,IL1RL2 | response to interleukin-1:IL1R1,IL1RL2 | positive regulation of cell activation:IL1RL1,IL1RL2 | positive regulation of leukocyte activation:IL1RL1,IL1RL2 | cellular response to interleukin-1:IL1R1,IL1RL2 | granulocyte migration:IL1R1 | negative regulation of immune system proc…
CHIT1	1q32.1	CHIT1	rs11586183:203183572:A:T	chr1_203214444_A_T_b38	1	T	A	0.0194513	0.984	-1.36159	0.124318	3.72367e-27	26.429	1.80312e-25	2.59198e-25	7	CHIT1 (0 kb, intron/Intron/MODIFIER | nc-RNA/Non coding transcript/MODIFIER | near_gene/Downstream gene/MODIFIER); CHI3L1 (28 kb); MYBPH (39 kb); NPM1P40 (41 kb); ADORA1 (47 kb)	1.672		BTG2 | KDM5B	cGMP-PKG signaling pathway:ADORA1 | Regulation of lipolysis in adipocytes:ADORA1	HDMs demethylate histones:KDM5B | Neutrophil degranulation:CHI3L1,CHIT1	atherosclerosis:CHI3L1,CHIT1 | arteriosclerotic cardiovascular disease:CHI3L1,CHIT1 | arteriosclerosis:CHI3L1,CHIT1 | obstructive lung disease:CHI3L1 | lung disease:CHI3L1 | lower respiratory tract disease:CHI3L1 | chronic obstructive pulmonary disease:CHI3L1 | urinary system disease:CHI3L1 | kidney disease:CHI3L1 | inherited metabolic disorder:CHIT1 | osteoarthritis:CHI3L1 | ischemia:ADORA1 | co…	leukocyte migration:ADORA1 | regulation of inflammatory response:ADORA1 | response to interleukin-1:CHI3L1 | cellular response to interleukin-1:CHI3L1 | negative regulation of immune system process:ADORA1 | neutrophil activation:CHI3L1,CHIT1 | regulation of leukocyte migration:ADORA1 | regulation of peptidyl-tyrosine phosphorylation:ADORA1 | neutrophil degranulation:CHI3L1,CHIT1 | neutrophil acti…
TR	3q29	TFRC	rs3817672:195800811:C:T	chr3_196073940_C_T_b38	3	T	C	0.541956	1	-0.181702	0.0168415	2.02295e-26	25.694	5.71079e-23	8.20926e-23	282	TFRC (0 kb, exon/Missense/MODERATE | 3'utr/3 prime UTR/MODIFIER | exon/Coding sequence/MODIFIER | intron/NMD transcript/MODIFIER | intron/Intron/MODIFIER | near_gene/Downstream gene/MODIFIER | near_gene/Upstream gene/MODIFIER); RNU7-18P (1.1 kb, near_gene/Downstream gene/MODIFIER); LINC00885 (69 kb); SDHAP1 (84 kb)	4.709	0.826 Mean corpuscular volume // 0.508 Mean corpuscular hemoglobin // 0.379 Red cell distribution width // 0.379 Mean corpuscular hemoglobin concentration // 0.351 Pancreatic cancer // 0.303 Nonatopic asthma	- | AC024937.4 | AC024937.6 | AC069513.28-3 | AC069513.3 | AC069513.4 | ACAP2 | CEP19 | ENST00000381957 | FBXO45 | LINC00969 | LRRC33 | MFI2 | MIR570 | MUC20 | MUC4 | NCBP2 | PPP1R2 | RP11-141C7.3 | RP11-141C7.4 | RP11-480A16.1 | SDHAP1 | SDHAP2 | TFRC | TM4SF19 | TNK2 | UBXN7 | XXYLT1 | ZDHHC19	Hematopoietic cell lineage:TFRC | Phagosome:TFRC | HIF-1 signaling pathway:TFRC	Dectin-2 family:MUC20,MUC4 | Defective GALNT3 causes familial hyperphosphatemic tumoral calcinosis (HFTC):MUC20,MUC4 | Defective GALNT12 causes colorectal cancer 1 (CRCS1):MUC20,MUC4 | Defective C1GALT1C1 causes Tn polyagglutination syndrome (TNPS):MUC20,MUC4 | Termination of O-glycan biosynthesis:MUC20,MUC4 | Diseases of glycosylation:MUC20,MUC4 | Cargo recognition for clathrin-mediated endocyto…	urinary system disease:TFRC | kidney disease:TFRC | kidney failure:TFRC | reproductive system disease:MUC4 | inherited metabolic disorder:TFRC | autosomal recessive disease:MUC4,TFRC | cystic fibrosis:MUC4 | stomach cancer:TNK2 | skin disease:TFRC | lymphoblastic leukemia:TFRC | biliary tract disease:MUC4 | integumentary system disease:TFRC | thalassemia:TFRC | dermatitis:TFRC | upper respiratory…	myeloid cell differentiation:TFRC | positive regulation of cell activation:TFRC | positive regulation of leukocyte activation:TFRC | regulation of peptidyl-tyrosine phosphorylation:TNK2 | regulation of endocytosis:TNK2 | positive regulation of lymphocyte activation:TFRC | anatomical structure homeostasis:MUC4,TFRC | regulation of lymphocyte proliferation:TFRC | O-glycan processing:MUC20,MUC4 | re…
GP6	19q13.42	GP6	rs1613662:55536595:G:A	chr19_55025227_G_A_b38	19	A	G	0.858835	0.96	0.298557	0.027801	3.37576e-26	25.4716	2.65386e-23	3.81492e-23	140	GP6 (0 kb, exon/Missense/MODERATE | exon/Coding sequence/MODIFIER | intron/Intron/MODIFIER | near_gene/Downstream gene/MODIFIER); CTC-550B14.7 (0 kb, intron/Intron/MODIFIER | nc-RNA/Non coding transcript/MODIFIER | near_gene/Upstream gene/MODIFIER); CTC-550B14.6 (2.4 kb, near_gene/Downstream gene/MODIFIER); RDH13 (14 kb); NLRP2 (24 kb); EPS8L1 (47 kb)	0.003	0.837 Platelet aggregation	- | CTC-550B14.7 | EPS8L1 | GP6 | ISOC2 | LAIR2 | LILRA3 | MBOAT7 | NAT14 | NLRP2 | NLRP7 | RDH13 | SHISA7 | TMEM86B | TNNT1 | ZNF580	ECM-receptor interaction:GP6	Signaling by Nuclear Receptors:RDH13 | Cell surface interactions at the vascular wall:GP6 | Platelet activation, signaling and aggregation:GP6	coronary artery disease:GP6,TNNT1 | myocardial infarction:GP6,TNNT1 | pulmonary embolism:TNNT1 | cardiomyopathy:TNNT1 | coronary thrombosis:GP6 | hepatitis:GP6 | intrinsic cardiomyopathy:TNNT1 | arthropathy:NLRP2 | myopathy:TNNT1 | muscle tissue disease:TNNT1 | muscular disease:TNNT1 | nemaline myopathy:TNNT1 | congenital structural myopathy:TNNT1 | spondyloarthropathy:NLRP2 | hepatitis C:GP6 | n…	leukocyte migration:GP6 | regulation of peptidase activity:NLRP2 | regulation of endopeptidase activity:NLRP2 | platelet activation:GP6 | positive regulation of secretion:NLRP2 | positive regulation of secretion by cell:NLRP2 | coagulation:GP6 | cytokine secretion:NLRP2 | regulation of cysteine-type endopeptidase activity involved in apoptotic process:NLRP2 | blood coagulation:GP6 | hemostasis:GP…
CCL15	17q12	CCL15	rs2075746:34325532:T:C	chr17_35998496_T_C_b38	17	C	T	0.551887	1	0.162121	0.015483	5.10699e-25	24.2918	6.20368e-24	8.91779e-24	8	CCL15-CCL14 (0 kb, intron/NMD transcript/MODIFIER | intron/Intron/MODIFIER); CCL14 (0 kb, intron/Intron/MODIFIER); CCL15 (0 kb, intron/Intron/MODIFIER | near_gene/Upstream gene/MODIFIER); RP11-104J23.1 (2.9 kb, near_gene/Upstream gene/MODIFIER); CCL23 (15 kb); CCL16 (17 kb)	3.995		CCL15 | CCL4 | RP11-686D22.10	Cytokine-cytokine receptor interaction:CCL14,CCL15,CCL16,CCL23 | Viral protein interaction with cytokine and cytokine receptor:CCL14,CCL15,CCL16,CCL23 | Chemokine signaling pathway:CCL14,CCL15,CCL16,CCL23		atherosclerosis:CCL23 | arteriosclerotic cardiovascular disease:CCL23 | arteriosclerosis:CCL23 | lung disease:CCL16 | lower respiratory tract disease:CCL16 | urinary system disease:CCL15 | kidney disease:CCL15 | kidney failure:CCL15 | pneumonia:CCL16 | primary bacterial infectious disease:CCL15 | skin disease:CCL23 | bacterial infectious disease:CCL15 | chronic kidney failure:CCL15 | integumentar…	mononuclear cell migration:CCL14,CCL15,CCL16,CCL23 | leukocyte migration:CCL14,CCL15,CCL16,CCL23 | monocyte chemotaxis:CCL14,CCL15,CCL16,CCL23 | myeloid leukocyte migration:CCL14,CCL15,CCL16,CCL23 | eosinophil chemotaxis:CCL15,CCL16,CCL23 | eosinophil migration:CCL15,CCL16,CCL23 | regulation of inflammatory response:CCL14 | response to interleukin-1:CCL14,CCL15,CCL16,CCL23 | cellular response to …
IL_6RA	1q21.3	IL6R	rs57569414:154380419:C:A	chr1_154407943_C_A_b38	1	A	C	0.129438	0.872	0.206857	0.0198196	7.17352e-25	24.1443	7.10039e-24	1.02068e-23	49	IL6R (0 kb, intron/Intron/MODIFIER); RP11-350G8.5 (1.4 kb, near_gene/Upstream gene/MODIFIER); ATP8B2 (57 kb); SHE (62 kb)	6.786	0.79 Metabolite levels	ADAM15 | ADAR | AQP10 | ATP8B2 | C1orf43 | CHTOP | CKS1B | DENND4B | EFNA4 | GATAD2B | HAX1 | IL6R | INTS3 | MTX1 | NUP210L | RPS27 | RUSC1 | S100A12 | S100A13 | S100A5 | S100A9 | SLC39A1 | TDRD10 | THBS3 | TPM3 | UBAP2L | UBE2Q1	Cytokine-cytokine receptor interaction:IL6R | Viral protein interaction with cytokine and cytokine receptor:IL6R | Hematopoietic cell lineage:IL6R | PI3K-Akt signaling pathway:IL6R | HIF-1 signaling pathway:IL6R | Human cytomegalovirus infection:IL6R	Transcriptional regulation of granulopoiesis:IL6R | Neutrophil degranulation:S100A12 | Signaling by Interleukins:IL6R,S100A12 | Interleukin-1 family signaling:S100A12 | MAPK family signaling cascades:IL6R | Smooth Muscle Contraction:TPM3 | Advanced glycosylation endproduct receptor signaling:S100A12 | MAPK1/MAPK3 signaling:IL6R	atherosclerosis:S100A12 | arteriosclerotic cardiovascular disease:S100A12 | arteriosclerosis:S100A12 | urinary system disease:IL6R | kidney disease:IL6R | kidney failure:IL6R | reproductive system disease:IL6R,S100A13 | collagen disease:HAX1 | rheumatic disease:HAX1 | systemic scleroderma:HAX1 | scleroderma:HAX1 | osteoarthritis:IL6R | female reproductive system disease:IL6R,S100A13 | myeloma:IL6…	mononuclear cell migration:IL6R,S100A12 | leukocyte migration:IL6R,S100A12 | monocyte chemotaxis:IL6R,S100A12 | myeloid leukocyte migration:IL6R,S100A12 | myeloid cell differentiation:HAX1 | regulation of inflammatory response:S100A12 | positive regulation of cell activation:IL6R | positive regulation of leukocyte activation:IL6R | granulocyte migration:S100A12 | granulocyte chemotaxis:S100A12 | …
CHI3L1	1q32.1	CHI3L1	rs12140418:203180724:C:T	chr1_203211596_C_T_b38	1	T	C	0.0250548	0.934	0.394068	0.0909871	1.55719e-05	4.80766	0.00023281	0.000334664	2	CHIT1 (1.2 kb, near_gene/Downstream gene/MODIFIER); CHI3L1 (25 kb); MYBPH (36 kb); NPM1P40 (44 kb); ADORA1 (44 kb)	0.362		CHI3L1 | FMOD | KLHL12 | MYBPH | PPFIA4 | TMEM183A | TMEM183B	cGMP-PKG signaling pathway:ADORA1 | Regulation of lipolysis in adipocytes:ADORA1	Neutrophil degranulation:CHI3L1,CHIT1	atherosclerosis:CHI3L1,CHIT1 | arteriosclerotic cardiovascular disease:CHI3L1,CHIT1 | arteriosclerosis:CHI3L1,CHIT1 | obstructive lung disease:CHI3L1 | lung disease:CHI3L1 | lower respiratory tract disease:CHI3L1 | chronic obstructive pulmonary disease:CHI3L1 | urinary system disease:CHI3L1 | kidney disease:CHI3L1 | inherited metabolic disorder:CHIT1 | osteoarthritis:CHI3L1 | ischemia:ADORA1 | co…	leukocyte migration:ADORA1 | regulation of inflammatory response:ADORA1 | response to interleukin-1:CHI3L1 | cellular response to interleukin-1:CHI3L1 | negative regulation of immune system process:ADORA1 | neutrophil activation:CHI3L1,CHIT1 | regulation of leukocyte migration:ADORA1 | regulation of peptidyl-tyrosine phosphorylation:ADORA1 | neutrophil degranulation:CHI3L1,CHIT1 | neutrophil acti…
CCL15	17q12	CCL15	rs12603273:34352415:C:T	chr17_36025378_C_T_b38	17	T	C	0.0157536	0.815	0.710035	0.070354	2.13357e-23	22.6709	2.52695e-22	3.63249e-22	3	CCL23 (7.4 kb); CCL14 (23 kb); CCL15 (23 kb); CCL15-CCL14 (24 kb); CCL18 (39 kb); CCL16 (44 kb)	1.104		CCL15 | CCL23 | GGNBP2 | MMP28 | MYO19 | RDM1	Cytokine-cytokine receptor interaction:CCL14,CCL15,CCL16,CCL18,CCL23 | Viral protein interaction with cytokine and cytokine receptor:CCL14,CCL15,CCL16,CCL18,CCL23 | Chemokine signaling pathway:CCL14,CCL15,CCL16,CCL18,CCL23		atherosclerosis:CCL23 | arteriosclerotic cardiovascular disease:CCL23 | arteriosclerosis:CCL23 | obstructive lung disease:CCL18 | lung disease:CCL16,CCL18 | lower respiratory tract disease:CCL16,CCL18 | urinary system disease:CCL15 | kidney disease:CCL15 | kidney failure:CCL15 | collagen disease:CCL18 | inherited metabolic disorder:CCL18 | rheumatic disease:CCL18 | systemic scleroderma:CCL18 | sc…	mononuclear cell migration:CCL14,CCL15,CCL16,CCL18,CCL23 | leukocyte migration:CCL14,CCL15,CCL16,CCL18,CCL23 | monocyte chemotaxis:CCL14,CCL15,CCL16,CCL18,CCL23 | myeloid leukocyte migration:CCL14,CCL15,CCL16,CCL18,CCL23 | eosinophil chemotaxis:CCL15,CCL16,CCL23 | eosinophil migration:CCL15,CCL16,CCL23 | regulation of inflammatory response:CCL14,CCL18 | response to interleukin-1:CCL14,CCL15,CCL16…
AP_N	15q26.1	ANPEP	rs28698386:90327226:C:T	chr15_89783995_C_T_b38	15	T	C	0.466497	0.968	-0.0991769	0.00987145	3.31346e-23	22.4797	3.79723e-20	5.45851e-20	278	ANPEP (0.89 kb, near_gene/Downstream gene/MODIFIER); MESP2 (5.2 kb); MRPL15P1 (31 kb); MESP1 (33 kb); WDR93 (40 kb); AP3S2 (47 kb)	5.423		ABHD2 | ANPEP | AP3S2 | C15orf38 | C15orf38-AP3S2 | HCT19801.2 | MESP1 | MESP2 | PEX11A | POLG | RP11-300G22.2 | TTLL13 | WDR93	Hematopoietic cell lineage:ANPEP | Peroxisome:PEX11A	Neutrophil degranulation:ANPEP	reproductive system disease:POLG | inherited metabolic disorder:POLG | female reproductive organ cancer:ANPEP | skin disease:ANPEP,POLG | ovarian cancer:ANPEP | lymphoblastic leukemia:ANPEP | integumentary system disease:ANPEP,POLG | malignant ovarian surface epithelial-stromal neoplasm:ANPEP | ovary epithelial cancer:ANPEP | ovarian carcinoma:ANPEP | head and neck squamous cell carcinoma:ANPEP |…	neutrophil activation:ANPEP | neutrophil degranulation:ANPEP | neutrophil activation involved in immune response:ANPEP | neutrophil mediated immunity:ANPEP | Notch signaling pathway:MESP1,MESP2 | response to hyperoxia:POLG | response to oxygen levels:POLG | response to increased oxygen levels:POLG | anterograde synaptic vesicle transport:AP3S2 | synaptic vesicle cytoskeletal transport:AP3S2 | syn…
IL2_RA	10p15.1	IL2RA	rs7902931:6141942:A:G	chr10_6099979_A_G_b38	10	G	A	0.495294	0.997	0.13071	0.0131877	1.21507e-22	21.9154	6.26313e-21	9.00325e-21	28	RBM17 (0 kb, intron/Intron/MODIFIER | near_gene/Upstream gene/MODIFIER); IL2RA (38 kb); PFKFB3 (45 kb); RN7SKP78 (50 kb)	3.215	0.307 Soluble interleukin-2 receptor subunit alpha	ANKRD16 | FBXO18 | GDI2 | IL2RA | LOC142937 | LOC439949 | PFKFB3 | RBM17 | unnamed	Cytokine-cytokine receptor interaction:IL2RA | Viral protein interaction with cytokine and cytokine receptor:IL2RA | Hematopoietic cell lineage:IL2RA | PI3K-Akt signaling pathway:IL2RA | HIF-1 signaling pathway:PFKFB3 | Human T-cell leukemia virus 1 infection:IL2RA	Transcriptional regulation by RUNX1:IL2RA | Signaling by Interleukins:IL2RA | MAPK family signaling cascades:IL2RA | MAPK1/MAPK3 signaling:IL2RA	atherosclerosis:IL2RA | arteriosclerotic cardiovascular disease:IL2RA | arteriosclerosis:IL2RA | urinary system disease:IL2RA | kidney disease:IL2RA | mouth disease:IL2RA | tooth disease:IL2RA | pancreas disease:IL2RA | periodontal disease:IL2RA | Human immunodeficiency virus infectious disease:IL2RA | periodontitis:IL2RA | aortic aneurysm:IL2RA | aortic disease:IL2RA | female reproductive organ …	regulation of inflammatory response:IL2RA | positive regulation of cell activation:IL2RA | positive regulation of leukocyte activation:IL2RA | negative regulation of immune system process:IL2RA | positive regulation of lymphocyte activation:IL2RA | Notch signaling pathway:IL2RA | regulation of lymphocyte proliferation:IL2RA | regulation of mononuclear cell proliferation:IL2RA | regulation of leuk…
CCL24	7q11.23	CCL24	rs60576079:75889061:C:A	chr7_76259743_C_A_b38	7	A	C	0.215003	0.983	0.350116	0.0354489	1.69399e-22	21.7711	3.18128e-21	4.57309e-21	169	SRRM3 (0 kb, intron/Intron/MODIFIER | nc-RNA/Non coding transcript/MODIFIER); RN7SL212P (29 kb); HSPB1 (43 kb); YWHAG (67 kb)	4.172	0.93 Blood protein levels	AC004980.10 | AC004980.8 | AC004980.9 | AC005077.12 | AC005077.14 | CCDC146 | CCL24 | DTX2 | DTX2P1-UPK3BP1-PMS2P11 | HIP1 | HSPB1 | MDH2 | NSUN5P1 | PION | POMZP3 | POR | RHBDD2 | SRCRB4D | SRRM3 | STAG3L1 | STYXL1 | TMEM120A | UPK3B | YWHAG | ZP3	Viral carcinogenesis:YWHAG | MAPK signaling pathway:HSPB1 | PI3K-Akt signaling pathway:YWHAG	RHO GTPases activate PKNs:YWHAG | Signaling by NOTCH:DTX2 | Signaling by Nuclear Receptors:HSPB1 | ESR-mediated signaling:HSPB1 | G2/M DNA damage checkpoint:YWHAG | Reproduction:ZP3 | G2/M Checkpoints:YWHAG | RHO GTPase Effectors:YWHAG | Gluconeogenesis:MDH2 | Signaling by Rho GTPases:YWHAG | Cell Cycle Checkpoints:YWHAG | Regulation of localization of FOXO transcription factors:YWHAG | MAPK fami…	atherosclerosis:HSPB1 | arteriosclerotic cardiovascular disease:HSPB1 | arteriosclerosis:HSPB1 | obstructive lung disease:HSPB1 | lung disease:HSPB1 | lower respiratory tract disease:HSPB1 | chronic obstructive pulmonary disease:HSPB1 | reproductive system disease:HSPB1 | pancreas disease:HSPB1 | myeloma:HSPB1 | bone marrow cancer:HSPB1 | ischemia:HSPB1 | bronchial disease:HSPB1 | pre-eclampsia:H…	leukocyte migration:ZP3 | protein heterooligomerization:TMEM120A | regulation of inflammatory response:ZP3 | positive regulation of cell activation:ZP3 | positive regulation of leukocyte activation:ZP3 | positive regulation of leukocyte migration:ZP3 | regulation of leukocyte migration:ZP3 | positive regulation of endocytosis:HIP1 | positive regulation of response to external stimulus:HSPB1,ZP3 |…
IL_17RA	22q11.1	IL17RA	rs9606621:17603153:C:G	chr22_17122263_C_G_b38	22	G	C	0.075007	0.948	-0.303108	0.0307223	1.87299e-22	21.7275	1.11932e-20	1.60902e-20	30	AC006946.15 (0 kb, intron/NMD transcript/MODIFIER | intron/Intron/MODIFIER); CECR6 (0.9 kb, near_gene/Upstream gene/MODIFIER); IL17RA (6.6 kb); CECR5 (15 kb); CECR5-AS1 (37 kb)	5.381		AC006946.15 | AC006946.16 | CECR1 | CECR5 | CECR6 | FLJ41941 | IL17RA | unnamed	Cytokine-cytokine receptor interaction:IL17RA	Neutrophil degranulation:ADA2 | Signaling by Interleukins:IL17RA | Surfactant metabolism:ADA2		leukocyte migration:IL17RA | myeloid leukocyte migration:IL17RA | regulation of inflammatory response:IL17RA | granulocyte migration:IL17RA | granulocyte chemotaxis:IL17RA | neutrophil activation:ADA2 | leukocyte chemotaxis:IL17RA | positive regulation of response to external stimulus:IL17RA | neutrophil degranulation:ADA2 | neutrophil activation involved in immune response:ADA2 | positive regula…
CCL15	17q12	CCL15	rs117759380:34357194:A:G	chr17_36030157_A_G_b38	17	G	A	0.0189381	0.892	0.598945	0.0611779	3.84198e-22	21.4154	4.52208e-21	6.50049e-21	5	CCL23 (12 kb); CCL14 (28 kb); CCL15 (28 kb); CCL15-CCL14 (29 kb); CCL18 (34 kb); CCL16 (49 kb)	3.77		AP2B1 | CCL23 | CCL4 | CCL5 | DHRS11 | GGNBP2 | MYO19 | PIGW | RASL10B | SLFN11 | ZNHIT3	Cytokine-cytokine receptor interaction:CCL14,CCL15,CCL16,CCL18,CCL23 | Viral protein interaction with cytokine and cytokine receptor:CCL14,CCL15,CCL16,CCL18,CCL23 | Chemokine signaling pathway:CCL14,CCL15,CCL16,CCL18,CCL23		atherosclerosis:CCL23 | arteriosclerotic cardiovascular disease:CCL23 | arteriosclerosis:CCL23 | obstructive lung disease:CCL18 | lung disease:CCL16,CCL18 | lower respiratory tract disease:CCL16,CCL18 | urinary system disease:CCL15 | kidney disease:CCL15 | kidney failure:CCL15 | collagen disease:CCL18 | inherited metabolic disorder:CCL18 | rheumatic disease:CCL18 | systemic scleroderma:CCL18 | sc…	mononuclear cell migration:CCL14,CCL15,CCL16,CCL18,CCL23 | leukocyte migration:CCL14,CCL15,CCL16,CCL18,CCL23 | monocyte chemotaxis:CCL14,CCL15,CCL16,CCL18,CCL23 | myeloid leukocyte migration:CCL14,CCL15,CCL16,CCL18,CCL23 | eosinophil chemotaxis:CCL15,CCL16,CCL23 | eosinophil migration:CCL15,CCL16,CCL23 | regulation of inflammatory response:CCL14,CCL18 | response to interleukin-1:CCL14,CCL15,CCL16…
IL_6RA	1q21.3	IL6R	rs41269913:154461480:C:T	chr1_154489004_C_T_b38	1	T	C	0.0418661	0.861	0.315777	0.0325298	8.38062e-22	21.0767	7.66282e-21	1.10153e-20	1	SHE (0 kb, intron/Intron/MODIFIER | near_gene/Upstream gene/MODIFIER); TDRD10 (13 kb); IL6R (20 kb); UBE2Q1 (60 kb)	0.608		ADAR | HAX1 | RUSC1-AS1 | SLC39A1 | UBAP2L	Cytokine-cytokine receptor interaction:IL6R | Viral protein interaction with cytokine and cytokine receptor:IL6R | Hematopoietic cell lineage:IL6R | PI3K-Akt signaling pathway:IL6R | HIF-1 signaling pathway:IL6R | Human cytomegalovirus infection:IL6R	Transcriptional regulation of granulopoiesis:IL6R | Signaling by Interleukins:IL6R | mRNA Editing:ADAR | MAPK family signaling cascades:IL6R | MAPK1/MAPK3 signaling:IL6R	urinary system disease:IL6R | kidney disease:IL6R | kidney failure:IL6R | mouth disease:ADAR | reproductive system disease:IL6R | collagen disease:HAX1 | rheumatic disease:HAX1 | systemic scleroderma:HAX1 | scleroderma:HAX1 | osteoarthritis:IL6R | female reproductive system disease:IL6R | myeloma:IL6R | bone marrow cancer:IL6R | autosomal recessive disease:IL6R | pre-eclampsia:IL6R | cystic fibro…	mononuclear cell migration:IL6R | leukocyte migration:IL6R | monocyte chemotaxis:IL6R | myeloid leukocyte migration:IL6R | myeloid cell differentiation:ADAR,HAX1 | positive regulation of cell activation:IL6R | positive regulation of leukocyte activation:IL6R | regulation of posttranscriptional gene silencing:ADAR | regulation of gene silencing by RNA:ADAR | negative regulation of immune system pr…
AP_N	15q26.1	ANPEP	rs8030846:90330530:C:A	chr15_89787299_C_A_b38	15	A	C	0.0581206	0.8	0.226345	0.0233444	9.3241e-22	21.0304	5.65211e-19	8.12491e-19	3	ANPEP (0 kb, intron/Intron/MODIFIER | near_gene/Downstream gene/MODIFIER); MESP2 (8.5 kb); MRPL15P1 (34 kb); MESP1 (36 kb); AP3S2 (43 kb); WDR93 (44 kb); C15orf38-AP3S2 (47 kb)	5.849		ANPEP | C15orf38 | PEX11A	Hematopoietic cell lineage:ANPEP	Neutrophil degranulation:ANPEP	female reproductive organ cancer:ANPEP | skin disease:ANPEP | ovarian cancer:ANPEP | lymphoblastic leukemia:ANPEP | integumentary system disease:ANPEP | malignant ovarian surface epithelial-stromal neoplasm:ANPEP | ovary epithelial cancer:ANPEP | ovarian carcinoma:ANPEP | head and neck squamous cell carcinoma:ANPEP | head and neck carcinoma:ANPEP | head and neck cancer:ANPEP | chronic lymphocytic…	neutrophil activation:ANPEP | neutrophil degranulation:ANPEP | neutrophil activation involved in immune response:ANPEP | neutrophil mediated immunity:ANPEP | Notch signaling pathway:MESP1,MESP2 | anterograde synaptic vesicle transport:AP3S2 | synaptic vesicle cytoskeletal transport:AP3S2 | synaptic vesicle transport along microtubule:AP3S2 | positive regulation of actin filament polymerization:AR…
IL_6RA	1q21.3	IL6R	rs79438587:154342517:C:T	chr1_154370041_C_T_b38	1	T	C	0.183461	0.878	0.163307	0.0169324	1.50458e-21	20.8226	1.36957e-20	1.96876e-20	17	ATP8B2 (19 kb); RNU7-57P (31 kb); IL6R (35 kb); AQP10 (45 kb)	0.622		AQP10 | ATP8B2 | C1orf43 | DENND4B | EFNA1 | GATAD2B | HAX1 | IL6R | MUC1 | PGLYRP4 | S100A4 | SHE | UBAP2L | UBE2Q1	Cytokine-cytokine receptor interaction:IL6R | Viral protein interaction with cytokine and cytokine receptor:IL6R | Hematopoietic cell lineage:IL6R | PI3K-Akt signaling pathway:IL6R | HIF-1 signaling pathway:IL6R | Human cytomegalovirus infection:IL6R	Transcriptional regulation of granulopoiesis:IL6R | Signaling by Interleukins:IL6R | MAPK family signaling cascades:IL6R | MAPK1/MAPK3 signaling:IL6R	urinary system disease:IL6R | kidney disease:IL6R | kidney failure:IL6R | reproductive system disease:IL6R | collagen disease:HAX1 | rheumatic disease:HAX1 | systemic scleroderma:HAX1 | scleroderma:HAX1 | osteoarthritis:IL6R | female reproductive system disease:IL6R | myeloma:IL6R | bone marrow cancer:IL6R | autosomal recessive disease:IL6R | pre-eclampsia:IL6R | cystic fibrosis:IL6R | endometrio…	mononuclear cell migration:IL6R | leukocyte migration:IL6R | monocyte chemotaxis:IL6R | myeloid leukocyte migration:IL6R | myeloid cell differentiation:HAX1 | positive regulation of cell activation:IL6R | positive regulation of leukocyte activation:IL6R | positive regulation of leukocyte migration:IL6R | regulation of leukocyte migration:IL6R | leukocyte chemotaxis:IL6R | positive regulation of r…
CHIT1	1q32.1	CHIT1	rs12564942:203214009:C:T	chr1_203244881_C_T_b38	1	T	C	0.0612659	0.989	-0.702852	0.0729948	1.74388e-21	20.7585	8.13165e-20	1.16892e-19	56	CHIT1 (0 kb, intron/Intron/MODIFIER | nc-RNA/Non coding transcript/MODIFIER); NPM1P40 (11 kb); LINC01136 (54 kb); CHI3L1 (58 kb)	4.257		ADORA1 | BTG2 | CHI3L1 | HNRNPA1P59 | LGR6 | MYBPH | PPFIA4 | RP11-134P9.3 | ZC3H11A		Neutrophil degranulation:CHI3L1,CHIT1	atherosclerosis:CHI3L1,CHIT1 | arteriosclerotic cardiovascular disease:CHI3L1,CHIT1 | arteriosclerosis:CHI3L1,CHIT1 | obstructive lung disease:CHI3L1 | lung disease:CHI3L1 | lower respiratory tract disease:CHI3L1 | chronic obstructive pulmonary disease:CHI3L1 | urinary system disease:CHI3L1 | kidney disease:CHI3L1 | inherited metabolic disorder:CHIT1 | osteoarthritis:CHI3L1 | congestive heart fai…	response to interleukin-1:CHI3L1 | cellular response to interleukin-1:CHI3L1 | neutrophil activation:CHI3L1,CHIT1 | neutrophil degranulation:CHI3L1,CHIT1 | neutrophil activation involved in immune response:CHI3L1,CHIT1 | neutrophil mediated immunity:CHI3L1,CHIT1 | response to tumor necrosis factor:CHI3L1 | cellular response to tumor necrosis factor:CHI3L1 | positive regulation of ERK1 and ERK2 ca…
IL_1RT2	2q11.2	IL1R2	rs733498:102643525:C:T	chr2_102027063_C_T_b38	2	T	C	0.130089	1	0.153571	0.016122	4.5335e-21	20.3436	1.20704e-19	1.73513e-19	151	IL1R2 (0 kb, intron/Intron/MODIFIER | nc-RNA/Non coding transcript/MODIFIER | near_gene/Downstream gene/MODIFIER); IL1R1 (37 kb); MAP4K4 (130 kb); IL1RL2 (160 kb)	6.618	0.625 Hormone measurements	C2orf29 | IL18RAP | IL1R1 | IL1R2 | IL1RL2 | LOC100131131 | MAP4K4 | SLC9A2 | unnamed	Cytokine-cytokine receptor interaction:IL18RAP,IL1R1,IL1R2,IL1RL2 | Viral protein interaction with cytokine and cytokine receptor:IL18RAP | Osteoclast differentiation:IL1R1 | Hematopoietic cell lineage:IL1R1,IL1R2 | MAPK signaling pathway:IL1R1,MAP4K4 | Human T-cell leukemia virus 1 infection:IL1R1,IL1R2 | Human cytomegalovirus infection:IL1R1 | Prostate cancer:IL1R2 | NF-kappa B signaling pathwa…	Oxidative Stress Induced Senescence:MAP4K4 | Interleukin-10 signaling:IL1R1,IL1R2 | Signaling by Interleukins:IL18RAP,IL1R1,IL1R2,IL1RL2 | Interleukin-1 family signaling:IL18RAP,IL1R1,IL1R2,IL1RL2 | Cellular Senescence:MAP4K4	obstructive lung disease:IL18RAP | lung disease:IL18RAP | lower respiratory tract disease:IL18RAP | urinary system disease:IL1R1 | kidney disease:IL1R1 | mouth disease:IL1R2 | tooth disease:IL1R2 | reproductive system disease:IL1R1,IL1R2 | osteoarthritis:IL1R1 | female reproductive system disease:IL1R1 | periodontal disease:IL1R2 | bronchial disease:IL18RAP | periodontitis:IL1R2 | endometriosis:I…	leukocyte migration:IL1R1 | myeloid leukocyte migration:IL1R1 | regulation of inflammatory response:IL1R1,IL1R2,IL1RL2 | response to interleukin-1:IL1R1,IL1R2,IL1RL2 | positive regulation of cell activation:IL1RL2 | positive regulation of leukocyte activation:IL1RL2 | cellular response to interleukin-1:IL1R1,IL1R2,IL1RL2 | granulocyte migration:IL1R1 | neutrophil activation:IL18RAP | positive reg…
CHIT1	1q32.1	CHIT1	rs4950937:203182292:G:A	chr1_203213164_G_A_b38	1	A	G	0.315789	1	0.359714	0.0384123	1.97645e-20	19.7041	8.88697e-19	1.2775e-18	37	CHIT1 (0 kb, intron/Intron/MODIFIER | nc-RNA/Non coding transcript/MODIFIER | near_gene/Downstream gene/MODIFIER); CHI3L1 (26 kb); MYBPH (37 kb); NPM1P40 (43 kb); ADORA1 (46 kb)	11.58		ADORA1 | BTG2 | CHI3L1 | CHIT1 | CYB5R1 | KLHL12 | MYBPH | PPFIA4 | SOX13 | unnamed | ZC3H11A	cGMP-PKG signaling pathway:ADORA1 | Regulation of lipolysis in adipocytes:ADORA1	Neutrophil degranulation:CHI3L1,CHIT1 | Platelet degranulation :CYB5R1 | Response to elevated platelet cytosolic Ca2+:CYB5R1 | Platelet activation, signaling and aggregation:CYB5R1 | TCF dependent signaling in response to WNT:KLHL12 | Signaling by WNT:KLHL12	atherosclerosis:CHI3L1,CHIT1 | arteriosclerotic cardiovascular disease:CHI3L1,CHIT1 | arteriosclerosis:CHI3L1,CHIT1 | obstructive lung disease:CHI3L1 | lung disease:CHI3L1 | lower respiratory tract disease:CHI3L1 | chronic obstructive pulmonary disease:CHI3L1 | urinary system disease:CHI3L1 | kidney disease:CHI3L1 | inherited metabolic disorder:CHIT1 | osteoarthritis:CHI3L1 | ischemia:ADORA1 | co…	leukocyte migration:ADORA1 | regulation of inflammatory response:ADORA1 | response to interleukin-1:CHI3L1 | cellular response to interleukin-1:CHI3L1 | negative regulation of immune system process:ADORA1 | neutrophil activation:CHI3L1,CHIT1 | regulation of leukocyte migration:ADORA1 | regulation of peptidyl-tyrosine phosphorylation:ADORA1 | neutrophil degranulation:CHI3L1,CHIT1 | neutrophil acti…
TR_AP	19p13.2	ACP5	rs149147675:11690676:T:C	chr19_11579861_T_C_b38	19	C	T	0.116067	0.985	-0.162972	0.0174765	2.82371e-20	19.5492	7.02698e-18	1.01013e-17	151	ZNF627 (0 kb, intron/Intron/MODIFIER | nc-RNA/Non coding transcript/MODIFIER | near_gene/Downstream gene/MODIFIER); ACP5 (0.85 kb, near_gene/Upstream gene/MODIFIER); ELOF1 (21 kb); CNN1 (30 kb)	0.801		ACP5 | CTD-2006C1.6 | DHPS | ECSIT | ELAVL3 | ELOF1 | EPOR | ZNF439 | ZNF627 | ZNF653	Osteoclast differentiation:ACP5 | Riboflavin metabolism:ACP5 | Rheumatoid arthritis:ACP5		urinary system disease:ACP5 | kidney disease:ACP5 | myeloma:ACP5 | bone marrow cancer:ACP5 | obesity:ACP5 | nutrition disease:ACP5 | overnutrition:ACP5 | multiple myeloma:ACP5 | bone remodeling disease:ACP5	regulation of inflammatory response:ACP5 | chromatin remodeling:ELOF1 | anatomical structure homeostasis:ACP5 | dephosphorylation:ACP5 | bone resorption:ACP5 | negative regulation of inflammatory response:ACP5 | bone remodeling:ACP5 | defense response to bacterium:ACP5 | regulation of neurotransmitter levels:ACP5 | neurotransmitter metabolic process:ACP5 | nitric oxide metabolic process:ACP5 | ne…
PON3	7q21.3	PON3	rs757158:94955528:C:T	chr7_95326216_C_T_b38	7	T	C	0.429245	1	-0.1845	0.0198373	3.52293e-20	19.4531	1.29241e-17	1.85784e-17	153	PON1 (0 kb, intron/Intron/MODIFIER | near_gene/Upstream gene/MODIFIER); PPP1R9A (30 kb); PON3 (34 kb); PON2 (79 kb)	1.412	1 Protein quantitative trait loci // 0.856 Paraoxonase activity // 0.679 Blood protein levels // 0.385 Yu-Zhi constitution type in type 2 diabetes	AC004012.1 | ASB4 | PON1 | PON2 | PON3 | PPP1R9A | SGCE | SLC25A13		Gluconeogenesis:SLC25A13	atherosclerosis:PON1,PON2 | arteriosclerotic cardiovascular disease:PON1,PON2 | arteriosclerosis:PON1,PON2 | coronary artery disease:PON1,PON2,PON3 | urinary system disease:PON1 | kidney disease:PON1 | kidney failure:PON1 | ischemic bone disease:PON1 | myocardial infarction:PON1 | inherited metabolic disorder:PON1,SLC25A13 | pancreas disease:PON1 | osteoarthritis:PON1 | ischemia:PON1,PON2 | obesi…	dephosphorylation:PON1,PON3 | hormone catabolic process:PON3 | regulation of neurotransmitter levels:PPP1R9A | regulation of binding:PON1 | lipoxygenase pathway:PON1,PON2,PON3 | positive regulation of binding:PON1 | regulation of superoxide metabolic process:PON3 | response to metal ion:SLC25A13 | calcium-mediated signaling:PPP1R9A | icosanoid metabolic process:PON1,PON2,PON3 | reactive oxygen sp…
CTSD	11p15.5	CTSD	rs201488097:1769831:CCACCGCGGGCTG:C	chr11_1748601_CCACCGCGGGCTG_C_b38	11	C	CCACCGCGGGCTG	0.0863641	0.968	-0.234665	0.0254019	6.4366e-20	19.1913	5.10101e-17	7.3327e-17	92	IFITM10 (0 kb); CTSD (4.2 kb); RPL36AP39 (44 kb); KRTAP5-6 (51 kb)	7.394		AC068580.6 | AP2A2 | CD81 | CTSD | IFITM10 | LSP1 | PIDD | TNNI2		Extracellular matrix organization:CTSD | Collagen degradation:CTSD | Signaling by Nuclear Receptors:CTSD | ESR-mediated signaling:CTSD | Estrogen-dependent gene expression:CTSD | Neutrophil degranulation:AP2A2,CTSD | Degradation of the extracellular matrix:CTSD | VLDLR internalisation and degradation:AP2A2 | The role of Nef in HIV-1 replication and disease pathogenesis:AP2A2 | Nef-mediates down m…	coronary artery disease:CTSD | myocardial infarction:CTSD | salivary gland carcinoma:CTSD | brain disease:CTSD | salivary gland cancer:CTSD | Alzheimer's disease:CTSD | tauopathy:CTSD | oral cavity cancer:CTSD | focal epilepsy:CTSD | epilepsy syndrome:CTSD	collagen catabolic process:CTSD | collagen metabolic process:CTSD | neutrophil activation:AP2A2,CTSD | regulation of peptidase activity:CTSD | neutrophil degranulation:AP2A2,CTSD | low-density lipoprotein receptor particle metabolic process:AP2A2 | neutrophil activation involved in immune response:AP2A2,CTSD | neutrophil mediated immunity:AP2A2,CTSD | regulation of endopeptidase activity:CTSD | r…
LTBR	12p13.31	LTBR	rs10849449:6498662:A:G	chr12_6389496_A_G_b38	12	G	A	0.685979	0.957	-0.104138	0.011343	1.03151e-19	18.9865	1.22543e-16	1.76156e-16	32	LTBR (0 kb, nc-exon/Non coding transcript exon/MODIFIER | intron/Intron/MODIFIER | nc-RNA/Non coding transcript/MODIFIER | near_gene/Downstream gene/MODIFIER); RP1-102E24.8 (4.4 kb, near_gene/Upstream gene/MODIFIER); SCNN1A (12 kb); RN7SL391P (45 kb); TNFRSF1A (47 kb); CD27-AS1 (50 kb)	7.165	0.31 Ankylosing spondylitis	ANO2 | C12orf57 | CD27 | CD27-AS1 | CHD4 | ENO2 | GPR162 | IFFO1 | ING4 | LEPREL2 | LPAR5 | LTBR | MRPL51 | NCAPD2 | RP1-102E24.1 | RP1-102E24.8 | TAPBPL | TNFRSF1A | VAMP1 | ZNF384	Cytokine-cytokine receptor interaction:CD27,LTBR,TNFRSF1A,TNFRSF4 | Viral protein interaction with cytokine and cytokine receptor:LTBR,TNFRSF1A | Osteoclast differentiation:TNFRSF1A | Viral carcinogenesis:LTBR | MAPK signaling pathway:DUSP5,TNFRSF1A | HIF-1 signaling pathway:LTBR | Human T-cell leukemia virus 1 infection:LTBR,TNFRSF1A | TNF signaling pathway:TNFRSF1A | Human cytomegalovirus infec…	TNFs bind their physiological receptors:CD27,TNFRSF1A,TNFRSF4 | Interleukin-10 signaling:TNFRSF1A | Signaling by Interleukins:TNFRSF1A | TNF receptor superfamily (TNFSF) members mediating non-canonical NF-kB pathway:LTBR | TNFR2 non-canonical NF-kB pathway:CD27,LTBR,TNFRSF1A,TNFRSF4 | MAPK family signaling cascades:DUSP5 | Negative regulation of MAPK pathway:DUSP5 | Uptake and actions of bacteria…	atherosclerosis:LTBR,TNFRSF1A | arteriosclerotic cardiovascular disease:LTBR,TNFRSF1A | arteriosclerosis:LTBR,TNFRSF1A | lung disease:SCNN1A | lower respiratory tract disease:SCNN1A | urinary system disease:SCNN1A,TNFRSF1A,TNFRSF4 | kidney disease:SCNN1A,TNFRSF1A,TNFRSF4 | kidney failure:TNFRSF1A | collagen disease:TNFRSF4 | rheumatic disease:TNFRSF4 | systemic scleroderma:TNFRSF4 | scleroderma:T…	leukocyte migration:MMP28 | collagen catabolic process:MMP28 | myeloid leukocyte migration:MMP28 | collagen metabolic process:MMP28 | myeloid cell differentiation:LTBR | regulation of inflammatory response:TNFRSF1A | positive regulation of cell activation:CD27,TNFRSF4 | positive regulation of leukocyte activation:CD27,TNFRSF4 | negative regulation of immune system process:MMP28 | regulation of le…
IL_6RA	1q21.3	IL6R	rs11264239:154653052:G:A	chr1_154680576_G_A_b38	1	A	G	0.0509171	0.906	0.269821	0.0294648	1.2707e-19	18.896	1.03638e-18	1.4898e-18	17	KCNN3 (17 kb); ADAR (53 kb); CHRNB2 (100 kb); UBE2Q1 (120 kb)	4.597		ADAR | AQP10 | C1orf43 | CHRNB2 | CREB3L4 | GATAD2B | HAX1 | NPR1 | RP11-216N14.7 | RPS27 | TPM3 | TRIM46 | UBAP2L | UBE2Q1	Alcoholism:CREB3L4 | Viral carcinogenesis:CREB3L4 | PI3K-Akt signaling pathway:CREB3L4 | Human T-cell leukemia virus 1 infection:CREB3L4 | TNF signaling pathway:CREB3L4 | cGMP-PKG signaling pathway:CREB3L4 | Human cytomegalovirus infection:CREB3L4 | Prostate cancer:CREB3L4	mRNA Editing:ADAR | Smooth Muscle Contraction:TPM3	mouth disease:ADAR | collagen disease:HAX1 | rheumatic disease:HAX1 | systemic scleroderma:HAX1 | scleroderma:HAX1 | astrocytoma:ADAR | dementia:CHRNB2 | malignant glioma:ADAR | intestinal disease:KCNN3 | hematopoietic system disease:HAX1 | leukocyte disease:HAX1 | synucleinopathy:CHRNB2 | systemic lupus erythematosus:ADAR | brain disease:CHRNB2,KCNN3 | Alzheimer's disease:CHRNB2 | tauopathy:CHRN…	protein heterooligomerization:CHRNB2 | myeloid cell differentiation:ADAR,HAX1 | positive regulation of cell activation:CHRNB2 | positive regulation of leukocyte activation:CHRNB2 | regulation of posttranscriptional gene silencing:ADAR | regulation of gene silencing by RNA:ADAR | negative regulation of immune system process:ADAR | regulation of gene silencing:ADAR | regulation of peptidyl-tyrosine…
PI3	20q13.12	PI3	rs62206429:43730333:A:G	chr20_45101692_A_G_b38	20	G	A	0.173846	0.987	0.198562	0.0216952	1.32908e-19	18.8764	1.27614e-17	1.83445e-17	368	KCNS1 (0.58 kb, near_gene/Upstream gene/MODIFIER); WFDC5 (7.8 kb); STK4 (22 kb); WFDC12 (22 kb)	4.605	0.958 Eye color (hue)	- | DBNDD2 | DNTTIP1 | KCNS1 | MATN4 | PABPC1L | PI3 | PIGT | PLTP | RBPJL | RP1-300I2.2 | RP11-445H22.3 | SDC4 | SEMG1 | SLC12A5 | SLPI | STK4 | TOMM34 | UBE2C | unnamed | WFDC12 | WFDC3 | WFDC5 | YWHAB	Viral carcinogenesis:YWHAB | Proteoglycans in cancer:SDC4 | MAPK signaling pathway:STK4 | ECM-receptor interaction:SDC4 | PI3K-Akt signaling pathway:YWHAB | Fluid shear stress and atherosclerosis:SDC4	Amyloid fiber formation:SEMG1 | RHO GTPases activate PKNs:YWHAB | Extracellular matrix organization:SDC4 | G2/M DNA damage checkpoint:YWHAB | Neutrophil degranulation:SLPI | Cell surface interactions at the vascular wall:SDC4 | G2/M Checkpoints:YWHAB | RHO GTPase Effectors:YWHAB | Oncogenic MAPK signaling:YWHAB | Diseases of glycosylation:SDC4 | Signaling by high-kinase activity BRAF mutants:YWHA…	obstructive lung disease:PI3,SLPI | lung disease:PI3,SLPI | coronary artery disease:PI3 | lower respiratory tract disease:PI3,SLPI | chronic obstructive pulmonary disease:PI3,SLPI | mouth disease:SLPI | myocardial infarction:PI3 | reproductive system disease:PI3,SEMG1 | osteoarthritis:SDC4 | female reproductive system disease:PI3 | pneumonia:SLPI | bronchial disease:SLPI | autosomal recessive dis…	leukocyte migration:SDC4 | protein heterooligomerization:SEMG1,YWHAB | negative regulation of immune system process:SDC4 | neutrophil activation:SLPI | regulation of peptidase activity:PI3,SEMG1,SLPI,WFDC12,WFDC3,WFDC5 | negative regulation of peptidase activity:PI3,SLPI,WFDC12,WFDC3,WFDC5 | neutrophil degranulation:SLPI | neutrophil activation involved in immune response:SLPI | neutrophil mediat…
SHPS_1	20p13	SIRPA	rs6075316:1884126:C:A	chr20_1903480_C_A_b38	20	A	C	0.353396	0.843	-0.134749	0.0148131	2.17931e-19	18.6617	9.8241e-18	1.41221e-17	2	SIRPA (0 kb, intron/Intron/MODIFIER); PDYN (75 kb); RPL7P2 (170 kb); SIRPB3P (200 kb)	4.916		NOP56 | NSFL1C | SIRPA | SIRPB1	Alcoholism:PDYN | Osteoclast differentiation:SIRPA	Signal regulatory protein family interactions:SIRPA | Neutrophil degranulation:SIRPA | Cell surface interactions at the vascular wall:SIRPA	skin disease:PDYN | integumentary system disease:PDYN | dermatitis:PDYN | atopic dermatitis:PDYN | hematopoietic system disease:SIRPA | hemolytic anemia:SIRPA | normocytic anemia:SIRPA | synucleinopathy:PDYN | brain disease:PDYN | anemia:SIRPA | Alzheimer's disease:PDYN | tauopathy:PDYN | breast carcinoma:SIRPA | focal epilepsy:PDYN | Parkinson's disease:PDYN | epilepsy syndrome:PDYN	mononuclear cell migration:SIRPA | leukocyte migration:SIRPA | myeloid leukocyte migration:SIRPA | regulation of inflammatory response:SIRPA | response to interleukin-1:SIRPA | positive regulation of cell activation:SIRPA | positive regulation of leukocyte activation:SIRPA | cellular response to interleukin-1:SIRPA | positive regulation of phagocytosis:SIRPA | neutrophil activation:SIRPA | positi…
ST2	2q12.1	IL1RL1	rs3755294:102768376:G:A	chr2_102151916_G_A_b38	2	A	G	0.11718	1	-0.230628	0.02548	3.24761e-19	18.4884	2.23539e-18	3.21337e-18	65	IL1R1 (0 kb, intron/Intron/MODIFIER | near_gene/Upstream gene/MODIFIER); IL1RL2 (35 kb); IL1R2 (120 kb); IL1RL1 (160 kb)	2.254	0.633 Serum protein levels (sST2) // 0.35 Asthma (childhood onset)	IL18R1 | IL18RAP | IL1R1 | IL1RL1 | IL1RL2 | MFSD9 | RNF149	Cytokine-cytokine receptor interaction:IL18R1,IL18RAP,IL1R1,IL1R2,IL1RL1,IL1RL2 | Viral protein interaction with cytokine and cytokine receptor:IL18R1,IL18RAP | Osteoclast differentiation:IL1R1 | Hematopoietic cell lineage:IL1R1,IL1R2 | MAPK signaling pathway:IL1R1 | Human T-cell leukemia virus 1 infection:IL1R1,IL1R2 | TNF signaling pathway:IL18R1 | Human cytomegalovirus infection:IL1R1 | Prosta…	Interleukin-10 signaling:IL1R1,IL1R2 | Signaling by Interleukins:IL18R1,IL18RAP,IL1R1,IL1R2,IL1RL1,IL1RL2 | Interleukin-1 family signaling:IL18R1,IL18RAP,IL1R1,IL1R2,IL1RL1,IL1RL2	obstructive lung disease:IL18R1,IL18RAP,IL1RL1 | lung disease:IL18R1,IL18RAP,IL1RL1 | lower respiratory tract disease:IL18R1,IL18RAP,IL1RL1 | chronic obstructive pulmonary disease:IL1RL1 | urinary system disease:IL1R1,IL1RL1 | kidney disease:IL1R1,IL1RL1 | mouth disease:IL1R2 | tooth disease:IL1R2 | reproductive system disease:IL1R1,IL1R2 | osteoarthritis:IL1R1 | female reproductive system diseas…	leukocyte migration:IL1R1 | myeloid leukocyte migration:IL1R1 | regulation of inflammatory response:IL1R1,IL1R2,IL1RL1,IL1RL2 | response to interleukin-1:IL1R1,IL1R2,IL1RL2 | positive regulation of cell activation:IL1RL1,IL1RL2 | positive regulation of leukocyte activation:IL1RL1,IL1RL2 | cellular response to interleukin-1:IL1R1,IL1R2,IL1RL2 | granulocyte migration:IL1R1 | negative regulation of …
CCL24	7q11.23	CCL24	rs117443688:75573583:A:G	chr7_75944265_A_G_b38	7	G	A	0.0221218	0.8	0.994795	0.110585	5.29013e-19	18.2765	6.11802e-18	8.79465e-18	5	POR (0 kb, intron/NMD transcript/MODIFIER | intron/Intron/MODIFIER | nc-RNA/Non coding transcript/MODIFIER | near_gene/Upstream gene/MODIFIER); SNORA14A (0.35 kb, near_gene/Downstream gene/MODIFIER); RPL7L1P3 (21 kb); MIR4651 (29 kb); TMEM120A (43 kb)	0.638		AC007000.11 | CCDC146 | CCL24 | DTX2 | DTX2P1-UPK3BP1-PMS2P11 | HIP1 | HSPB1 | POMZP3 | POR | RHBDD2 | SNORA14A | STYXL1 | WBSCR16 | YWHAG | ZP3	Viral carcinogenesis:YWHAG | PI3K-Akt signaling pathway:YWHAG	RHO GTPases activate PKNs:YWHAG | Signaling by NOTCH:DTX2 | G2/M DNA damage checkpoint:YWHAG | Reproduction:ZP3 | G2/M Checkpoints:YWHAG | RHO GTPase Effectors:YWHAG | Signaling by Rho GTPases:YWHAG | Cell Cycle Checkpoints:YWHAG | Regulation of localization of FOXO transcription factors:YWHAG | Activated NOTCH1 Transmits Signal to the Nucleus:DTX2 | Intrinsic Pathway for Apoptosis:YWHAG | FOXO-m…	central nervous system cancer:YWHAG | meningioma:YWHAG | organ system benign neoplasm:YWHAG | cell type benign neoplasm:YWHAG | leiomyoma:YWHAG	leukocyte migration:ZP3 | protein heterooligomerization:TMEM120A | regulation of inflammatory response:ZP3 | positive regulation of cell activation:ZP3 | positive regulation of leukocyte activation:ZP3 | positive regulation of leukocyte migration:ZP3 | regulation of leukocyte migration:ZP3 | positive regulation of response to external stimulus:ZP3 | regulation of peptidase activity:POR | negative…
ST2	2q12.1	IL1RL1	rs7560917:102910447:G:A	chr2_102293987_G_A_b38	2	A	G	0.100798	0.995	0.249938	0.0278783	6.90001e-19	18.1612	4.71634e-18	6.77974e-18	153	IL1RL1 (18 kb); IL18R1 (18 kb); IL1RL2 (54 kb); IL1R1 (110 kb)	0.724	0.948 Serum protein levels (sST2)	AC007278.2 | AC007278.3 | IL18R1 | IL18RAP | IL1R1 | IL1RL1 | IL1RL2 | MAP4K4 | MFSD9 | SLC9A2 | SLC9A4	Cytokine-cytokine receptor interaction:IL18R1,IL18RAP,IL1R1,IL1RL1,IL1RL2 | Viral protein interaction with cytokine and cytokine receptor:IL18R1,IL18RAP | Osteoclast differentiation:IL1R1 | Hematopoietic cell lineage:IL1R1 | MAPK signaling pathway:IL1R1,MAP4K4 | Human T-cell leukemia virus 1 infection:IL1R1 | TNF signaling pathway:IL18R1 | Human cytomegalovirus infection:IL1R1 | NF-kappa B signal…	Oxidative Stress Induced Senescence:MAP4K4 | Interleukin-10 signaling:IL1R1 | Signaling by Interleukins:IL18R1,IL18RAP,IL1R1,IL1RL1,IL1RL2 | Interleukin-1 family signaling:IL18R1,IL18RAP,IL1R1,IL1RL1,IL1RL2 | Cellular Senescence:MAP4K4	obstructive lung disease:IL18R1,IL18RAP,IL1RL1 | lung disease:IL18R1,IL18RAP,IL1RL1 | lower respiratory tract disease:IL18R1,IL18RAP,IL1RL1 | chronic obstructive pulmonary disease:IL1RL1 | urinary system disease:IL1R1,IL1RL1 | kidney disease:IL1R1,IL1RL1 | reproductive system disease:IL1R1 | osteoarthritis:IL1R1 | female reproductive system disease:IL1R1 | congestive heart failure:IL1RL1 | bronch…	leukocyte migration:IL1R1 | myeloid leukocyte migration:IL1R1 | regulation of inflammatory response:IL1R1,IL1RL1,IL1RL2 | response to interleukin-1:IL1R1,IL1RL2 | positive regulation of cell activation:IL1RL1,IL1RL2 | positive regulation of leukocyte activation:IL1RL1,IL1RL2 | cellular response to interleukin-1:IL1R1,IL1RL2 | granulocyte migration:IL1R1 | negative regulation of immune system proc…
IL_17RA	22q11.1	IL17RA	rs73149858:17632133:C:T	chr22_17151243_C_T_b38	22	T	C	0.0462321	0.849	-0.362735	0.0409274	1.67876e-18	17.775	9.81896e-17	1.41148e-16	10	CECR5 (0 kb, intron/Intron/MODIFIER | nc-RNA/Non coding transcript/MODIFIER); CECR5-AS1 (8.1 kb); CECR1 (28 kb); CECR6 (30 kb); IL17RA (36 kb)	1.671		CECR5 | CECR6 | IL17RA	Cytokine-cytokine receptor interaction:IL17RA	Neutrophil degranulation:ADA2 | Signaling by Interleukins:IL17RA | Surfactant metabolism:ADA2		leukocyte migration:IL17RA | myeloid leukocyte migration:IL17RA | regulation of inflammatory response:IL17RA | granulocyte migration:IL17RA | granulocyte chemotaxis:IL17RA | neutrophil activation:ADA2 | leukocyte chemotaxis:IL17RA | positive regulation of response to external stimulus:IL17RA | neutrophil degranulation:ADA2 | neutrophil activation involved in immune response:ADA2 | positive regula…
IL_6RA	1q21.3	IL6R	rs113580743:154420333:G:A	chr1_154447857_G_A_b38	1	A	G	0.0779243	0.881	-0.21388	0.024333	3.15103e-18	17.5015	2.49029e-17	3.57979e-17	19	IL6R (0 kb, intron/Intron/MODIFIER | nc-RNA/Non coding transcript/MODIFIER); SHE (22 kb); TDRD10 (54 kb); ATP8B2 (97 kb)	1.255	0.334 C-reactive protein levels	ADAR | AQP10 | ATP8B2 | C1orf43 | CHTOP | CREB3L4 | CRTC2 | GATAD2B | GBA | HAX1 | IL6R | ILF2 | NUP210L | PBXIP1 | RPS27 | RUSC1 | S100A13 | S100A6 | SLC39A1 | THBS3 | TPM3 | UBAP2L	Cytokine-cytokine receptor interaction:IL6R | Viral protein interaction with cytokine and cytokine receptor:IL6R | Hematopoietic cell lineage:IL6R | ECM-receptor interaction:THBS3 | Focal adhesion:THBS3 | Phagosome:THBS3 | PI3K-Akt signaling pathway:IL6R,THBS3 | HIF-1 signaling pathway:IL6R | Human cytomegalovirus infection:IL6R	ERCC6 (CSB) and EHMT2 (G9a) positively regulate rRNA expression:GATAD2B | HDACs deacetylate histones:GATAD2B | Transcriptional regulation of granulopoiesis:IL6R | Positive epigenetic regulation of rRNA expression:GATAD2B | RNA Polymerase I Promoter Clearance:GATAD2B | RNA Polymerase I Transcription:GATAD2B | Signaling by Interleukins:IL6R | Epigenetic regulation of gene expression:GATAD2B | mRNA …	urinary system disease:IL6R | kidney disease:IL6R | kidney failure:IL6R | mouth disease:ADAR | reproductive system disease:IL6R | collagen disease:HAX1 | rheumatic disease:HAX1 | systemic scleroderma:HAX1 | scleroderma:HAX1 | osteoarthritis:IL6R | female reproductive system disease:IL6R | myeloma:IL6R | bone marrow cancer:IL6R | autosomal recessive disease:IL6R | pre-eclampsia:IL6R | cystic fibro…	mononuclear cell migration:IL6R | leukocyte migration:IL6R | monocyte chemotaxis:IL6R | myeloid leukocyte migration:IL6R | ATP-dependent chromatin remodeling:GATAD2B | myeloid cell differentiation:ADAR,HAX1 | positive regulation of cell activation:IL6R | positive regulation of leukocyte activation:IL6R | regulation of posttranscriptional gene silencing:ADAR | regulation of gene silencing by RNA:A…
IL_6RA	1q21.3	IL6R	rs12739228:154426190:G:A	chr1_154453714_G_A_b38	1	A	G	0.0334786	0.96	-0.310438	0.0353739	3.54633e-18	17.4502	2.79188e-17	4.01333e-17	80	IL6R (0 kb, intron/Intron/MODIFIER | nc-RNA/Non coding transcript/MODIFIER | near_gene/Downstream gene/MODIFIER | near_gene/Upstream gene/MODIFIER); SHE (16 kb); TDRD10 (49 kb); UBE2Q1 (95 kb)	5.171	0.302 C-reactive protein levels	ADAM15 | ADAR | AQP10 | ATP8B2 | CHRNB2 | CHTOP | GATAD2B | HAX1 | NUP210L | PYGO2 | RUSC1 | S100A13 | S100A4 | SCAMP3 | SLC39A1 | THBS3 | UBAP2L | UBE2Q1 | UBE2Q1-AS1	Cytokine-cytokine receptor interaction:IL6R | Viral protein interaction with cytokine and cytokine receptor:IL6R | Hematopoietic cell lineage:IL6R | PI3K-Akt signaling pathway:IL6R | HIF-1 signaling pathway:IL6R | Human cytomegalovirus infection:IL6R	ERCC6 (CSB) and EHMT2 (G9a) positively regulate rRNA expression:GATAD2B | HDACs deacetylate histones:GATAD2B | Transcriptional regulation of granulopoiesis:IL6R | Positive epigenetic regulation of rRNA expression:GATAD2B | RNA Polymerase I Promoter Clearance:GATAD2B | RNA Polymerase I Transcription:GATAD2B | Signaling by Interleukins:IL6R | Epigenetic regulation of gene expression:GATAD2B | mRNA …	urinary system disease:IL6R | kidney disease:IL6R | kidney failure:IL6R | mouth disease:ADAR | reproductive system disease:IL6R | collagen disease:HAX1 | rheumatic disease:HAX1 | systemic scleroderma:HAX1 | scleroderma:HAX1 | osteoarthritis:IL6R | female reproductive system disease:IL6R | myeloma:IL6R | bone marrow cancer:IL6R | autosomal recessive disease:IL6R | pre-eclampsia:IL6R | cystic fibro…	mononuclear cell migration:IL6R | leukocyte migration:IL6R | monocyte chemotaxis:IL6R | myeloid leukocyte migration:IL6R | ATP-dependent chromatin remodeling:GATAD2B | myeloid cell differentiation:ADAR,HAX1 | positive regulation of cell activation:IL6R | positive regulation of leukocyte activation:IL6R | regulation of posttranscriptional gene silencing:ADAR | regulation of gene silencing by RNA:A…
CHIT1	1q32.1	CHIT1	rs946264:203169492:A:C	chr1_203200364_A_C_b38	1	C	A	0.0365881	0.822	-0.910016	0.103717	3.60461e-18	17.4431	1.41819e-16	2.03865e-16	8	CHIT1 (12 kb); CHI3L1 (14 kb); MYBPH (25 kb); ADORA1 (33 kb)	0.257		CHI3L1 | FMOD | RP11-175B9.3	cGMP-PKG signaling pathway:ADORA1 | Regulation of lipolysis in adipocytes:ADORA1	Neutrophil degranulation:CHI3L1,CHIT1	atherosclerosis:CHI3L1,CHIT1 | arteriosclerotic cardiovascular disease:CHI3L1,CHIT1 | arteriosclerosis:CHI3L1,CHIT1 | obstructive lung disease:CHI3L1 | lung disease:CHI3L1 | lower respiratory tract disease:CHI3L1 | chronic obstructive pulmonary disease:CHI3L1 | urinary system disease:CHI3L1 | kidney disease:CHI3L1 | inherited metabolic disorder:CHIT1 | osteoarthritis:CHI3L1 | ischemia:ADORA1 | co…	leukocyte migration:ADORA1 | regulation of inflammatory response:ADORA1 | response to interleukin-1:CHI3L1 | cellular response to interleukin-1:CHI3L1 | negative regulation of immune system process:ADORA1 | neutrophil activation:CHI3L1,CHIT1 | regulation of leukocyte migration:ADORA1 | regulation of peptidyl-tyrosine phosphorylation:ADORA1 | neutrophil degranulation:CHI3L1,CHIT1 | neutrophil acti…
ST2	2q12.1	IL1RL1	rs2192758:103132269:C:G	chr2_102515810_C_G_b38	2	G	C	0.767627	1	-0.167609	0.0192002	5.27011e-18	17.2782	3.48111e-17	5.00409e-17	208	SLC9A4 (0 kb, intron/Intron/MODIFIER); IL18RAP (63 kb); MIR4772 (83 kb); SLC9A2 (100 kb)	4.287	0.72 interleukin-18 receptor 1 levels // 0.586 Crohn's disease // 0.586 Pediatric autoimmune diseases // 0.586 Inflammatory bowel disease // 0.586 Celiac disease // 0.585 Atopic dermatitis // 0.581 Protein quantitative trait loci // 0.581 Eczema // 0.512 Serum protein levels (sST2) // 0.331 Height	- | AC007248.7 | AC007278.2 | AC007278.3 | IL18R1 | IL18RAP | IL1RL1 | MAP4K4 | MFSD9 | SLC9A2 | SLC9A4	Cytokine-cytokine receptor interaction:IL18R1,IL18RAP,IL1RL1 | Viral protein interaction with cytokine and cytokine receptor:IL18R1,IL18RAP | TNF signaling pathway:IL18R1	Signaling by Interleukins:IL18R1,IL18RAP,IL1RL1 | Interleukin-1 family signaling:IL18R1,IL18RAP,IL1RL1	obstructive lung disease:IL18R1,IL18RAP,IL1RL1 | lung disease:IL18R1,IL18RAP,IL1RL1 | lower respiratory tract disease:IL18R1,IL18RAP,IL1RL1 | chronic obstructive pulmonary disease:IL1RL1 | urinary system disease:IL1RL1 | kidney disease:IL1RL1 | congestive heart failure:IL1RL1 | bronchial disease:IL18R1,IL18RAP,IL1RL1 | sarcoidosis:IL18R1 | Human immunodeficiency virus infectious disease:IL18R1 | …	regulation of inflammatory response:IL1RL1 | positive regulation of cell activation:IL1RL1 | positive regulation of leukocyte activation:IL1RL1 | negative regulation of immune system process:IL1RL1 | neutrophil activation:IL18RAP | positive regulation of response to external stimulus:IL1RL1 | positive regulation of inflammatory response:IL1RL1 | T cell activation:IL18R1 | monovalent inorganic cat…
PSP_D	10q22.3	SFTPD	rs7909837:81228041:T:C	chr10_79468285_T_C_b38	10	C	T	0.474921	0.884	-0.205902	0.0239116	1.43794e-17	16.8423	5.94e-17	8.53875e-17	59	ZCCHC24 (23 kb); TPRX1P1 (31 kb); EIF5AL1 (44 kb); RPS12P18 (76 kb)	0.591		AL133481.1 | ANXA11 | BEND3P3 | EIF5AL1 | FAM213A | MBL1P | NUTM2B | NUTM2E | PLAC9 | PPIF | RP11-119F19.2 | RP11-137H2.6 | RP11-182L21.5 | RP11-182L21.6 | RP11-506M13.3 | RP11-589B3.6 | RP11-589B3.7 | RP11-773D16.1 | SFTPA2 | SFTPD | TMEM254 | TMEM254-AS1 | TSPAN14 | ZCCHC24 | ZMIZ1	Neutrophil extracellular trap formation:PPIF | Phagosome:SFTPA2,SFTPD | cGMP-PKG signaling pathway:PPIF	Amyloid fiber formation:TSPAN14 | Signal regulatory protein family interactions:SFTPA2,SFTPD | Immunoregulatory interactions between a Lymphoid and a non-Lymphoid cell:SFTPD | Neutrophil degranulation:TSPAN14 | Diseases associated with surfactant metabolism:SFTPA2,SFTPD | Surfactant metabolism:SFTPA2,SFTPD | Regulation of TLR by endogenous ligand:SFTPA2,SFTPD	obstructive lung disease:SFTPD | lung disease:SFTPA2,SFTPD | coronary artery disease:SFTPD | lower respiratory tract disease:SFTPA2,SFTPD | chronic obstructive pulmonary disease:SFTPD | mouth disease:SFTPD | ischemic bone disease:ANXA11 | tooth disease:SFTPD | collagen disease:SFTPD | rheumatic disease:SFTPD | systemic scleroderma:SFTPD | scleroderma:SFTPD | pneumonia:SFTPA2,SFTPD | periodontal d…	leukocyte migration:SFTPD | myeloid leukocyte migration:SFTPD | myeloid cell differentiation:PRXL2A | negative regulation of immune system process:SFTPD | positive regulation of phagocytosis:SFTPA2,SFTPD | neutrophil activation:TSPAN14 | positive regulation of endocytosis:SFTPA2,SFTPD | leukocyte chemotaxis:SFTPD | regulation of phagocytosis:SFTPA2,SFTPD | neutrophil degranulation:TSPAN14 | neutr…
IL2_RA	10p15.1	IL2RA	rs10795738:6049417:T:C	chr10_6007454_T_C_b38	10	C	T	0.261014	0.985	-0.13273	0.0156354	3.98354e-17	16.3997	1.05875e-15	1.52195e-15	11	IL2RA (3.2 kb, near_gene/Downstream gene/MODIFIER); IL15RA (29 kb); FBXO18 (70 kb); RBM17 (82 kb)	3.016	0.513 Epstein Barr virus nuclear antigen 1 IgG levels or multiple sclerosis // 0.504 Multiple sclerosis // 0.486 Soluble interleukin-2 receptor subunit alpha // 0.482 Inflammatory bowel disease // 0.482 Crohn's disease // 0.474 Blood protein levels	AKR1C3 | AKR1C4 | ANKRD16 | ASB13 | CALML5 | FBXO18 | GDI2 | IL2RA | PFKFB3 | RBM17	Cytokine-cytokine receptor interaction:IL15RA,IL2RA | Viral protein interaction with cytokine and cytokine receptor:IL2RA | Alcoholism:CALML5 | Hematopoietic cell lineage:IL2RA | PI3K-Akt signaling pathway:IL2RA | Vascular smooth muscle contraction:CALML5 | Human T-cell leukemia virus 1 infection:IL15RA,IL2RA | cGMP-PKG signaling pathway:CALML5 | Human cytomegalovirus infection:CALML5 | Intestina…	Neutrophil degranulation:CALML5,GDI2 | Transcriptional regulation by RUNX1:IL2RA | Signaling by Interleukins:IL15RA,IL2RA | Signaling by Rho GTPases:GDI2 | MAPK family signaling cascades:IL2RA | MAPK1/MAPK3 signaling:IL2RA	atherosclerosis:IL2RA | arteriosclerotic cardiovascular disease:IL2RA | arteriosclerosis:IL2RA | urinary system disease:IL2RA | kidney disease:IL2RA | mouth disease:IL2RA | tooth disease:IL2RA | pancreas disease:IL2RA | periodontal disease:IL2RA | Human immunodeficiency virus infectious disease:IL2RA | periodontitis:IL2RA | aortic aneurysm:IL2RA | aortic disease:IL2RA | female reproductive organ …	regulation of inflammatory response:IL2RA | positive regulation of cell activation:IL2RA | positive regulation of leukocyte activation:IL2RA | negative regulation of immune system process:IL2RA | positive regulation of phagocytosis:IL15RA | neutrophil activation:CALML5,GDI2 | positive regulation of endocytosis:IL15RA | regulation of phagocytosis:IL15RA | neutrophil degranulation:CALML5,GDI2 | neu…
TIMP4	3p25.2	TIMP4	rs392394:12140087:G:A	chr3_12098587_G_A_b38	3	A	G	0.782195	0.994	0.140404	0.0165702	4.54189e-17	16.3428	5.07126e-14	7.28994e-14	381	SYN2 (0 kb, intron/Intron/MODIFIER | nc-RNA/Non coding transcript/MODIFIER); ACTG1P12 (27 kb); TIMP4 (54 kb); RN7SL147P (150 kb)	0.828	0.936 Worry // 0.487 Circulating leptin levels or type 2 diabetes	C3orf83 | IQSEC1 | MKRN2 | PPARG | RPL32 | SYN2 | TAMM41 | TIMP4	Osteoclast differentiation:PPARG | Lipid and atherosclerosis:PPARG		atherosclerosis:PPARG | arteriosclerotic cardiovascular disease:PPARG | arteriosclerosis:PPARG | obstructive lung disease:PPARG | lung disease:PPARG | coronary artery disease:PPARG | lower respiratory tract disease:PPARG | chronic obstructive pulmonary disease:PPARG | urinary system disease:PPARG | kidney disease:PPARG | mouth disease:PPARG | ischemic bone disease:PPARG | myocardial infarction:PP…	collagen metabolic process:PPARG | myeloid cell differentiation:PPARG | regulation of inflammatory response:PPARG | regulation of posttranscriptional gene silencing:PPARG | regulation of gene silencing by RNA:PPARG | negative regulation of immune system process:PPARG | positive regulation of phagocytosis:PPARG | regulation of gene silencing by miRNA:PPARG | positive regulation of endocytosis:PPAR…
PSP_D	10q22.3	SFTPD	rs7920526:81885236:C:T	chr10_80125480_C_T_b38	10	T	C	0.238649	0.867	0.237424	0.0281038	5.59383e-17	16.2523	2.29132e-16	3.29377e-16	101	RPL22P18 (0.46 kb, near_gene/Upstream gene/MODIFIER); PLAC9 (6.2 kb); ANXA11 (25 kb); TMEM254 (33 kb); TMEM254-AS1 (47 kb)	0.874	0.462 Blood protein levels // 0.341 Chronic obstructive pulmonary disease-related biomarkers	AL512662.8-2 | ANXA11 | C10orf58 | ENST00000357858 | FAM213A | MAT1A | MBL1P | PLAC9 | RP11-369J21.6 | SFTPD | TMEM254 | TMEM254-AS1 | TSPAN14 | ZMIZ1	Phagosome:SFTPD	Amyloid fiber formation:TSPAN14 | Signal regulatory protein family interactions:SFTPD | Immunoregulatory interactions between a Lymphoid and a non-Lymphoid cell:SFTPD | Neutrophil degranulation:TSPAN14 | Diseases associated with surfactant metabolism:SFTPD | Surfactant metabolism:SFTPD | Regulation of TLR by endogenous ligand:SFTPD	obstructive lung disease:SFTPD | lung disease:SFTPD | coronary artery disease:SFTPD | lower respiratory tract disease:SFTPD | chronic obstructive pulmonary disease:SFTPD | mouth disease:SFTPD | ischemic bone disease:ANXA11 | tooth disease:SFTPD | collagen disease:SFTPD | rheumatic disease:SFTPD | systemic scleroderma:SFTPD | scleroderma:SFTPD | pneumonia:SFTPD | periodontal disease:SFTPD | obesit…	leukocyte migration:SFTPD | myeloid leukocyte migration:SFTPD | myeloid cell differentiation:PRXL2A | positive regulation of cell activation:ZMIZ1 | positive regulation of leukocyte activation:ZMIZ1 | negative regulation of immune system process:SFTPD | positive regulation of phagocytosis:SFTPD | neutrophil activation:TSPAN14 | positive regulation of endocytosis:SFTPD | leukocyte chemotaxis:SFTPD…
RETN	19p13.2	RETN	rs3745368:7735297:G:A	chr19_7670411_G_A_b38	19	A	G	0.0459285	1	-0.30768	0.0365513	7.18706e-17	16.1434	1.73208e-13	2.48987e-13	0	RETN (0 kb, 3'utr/3 prime UTR/MODIFIER | near_gene/Downstream gene/MODIFIER); CTD-3214H19.12 (3.9 kb, near_gene/Downstream gene/MODIFIER); C19orf59 (6.2 kb); TRAPPC5 (10 kb); FCER2 (18 kb); STXBP2 (23 kb); PCP2 (37 kb); PET100 (38 kb); XAB2 (41 kb)	8.084	0.6 Blood protein levels	C19orf79 | PNPLA6 | RETN | RPS28 | XAB2 | ZNF358	Hematopoietic cell lineage:FCER2	Signaling by NOTCH:FCER2 | Neutrophil degranulation:MCEMP1,RETN | Platelet degranulation :STXBP2 | Response to elevated platelet cytosolic Ca2+:STXBP2 | Interleukin-10 signaling:FCER2 | Signaling by Interleukins:FCER2,STXBP2 | Platelet activation, signaling and aggregation:STXBP2 | DNA Repair:XAB2 | FOXO-mediated transcription:RETN	atherosclerosis:RETN | arteriosclerotic cardiovascular disease:RETN | arteriosclerosis:RETN | coronary artery disease:RETN | urinary system disease:RETN | kidney disease:RETN | kidney failure:RETN | myocardial infarction:RETN | inherited metabolic disorder:RETN | pancreas disease:RETN | ischemia:RETN | obesity:RETN | congestive heart failure:RETN | pre-eclampsia:RETN | nutrition disease:RETN | Hu…	neutrophil activation:MCEMP1,RETN,STXBP2 | neutrophil degranulation:MCEMP1,RETN,STXBP2 | neutrophil activation involved in immune response:MCEMP1,RETN,STXBP2 | neutrophil mediated immunity:MCEMP1,RETN,STXBP2 | Notch signaling pathway:FCER2 | platelet degranulation:STXBP2 | response to interferon-gamma:STXBP2 | cellular response to interferon-gamma:STXBP2 | modification of morphology or physiology…
IL_1RT1	2q11.2	IL1R1	rs4141134:102606526:G:A	chr2_101990064_G_A_b38	2	A	G	0.5571	1	0.0586398	0.00980228	2.59843e-09	8.58529	3.3591e-06	4.82871e-06	114	IL1R2 (1.8 kb, near_gene/Upstream gene/MODIFIER); IL1R1 (74 kb); MAP4K4 (95 kb); IL1RL2 (200 kb)	0.021	0.482 Ulcerative colitis // 0.482 Crohn's disease // 0.471 Ankylosing spondylitis // 0.471 Autism spectrum disorder, attention deficit-hyperactivity disorder, bipolar disorder, major depressive disorder, and schizophrenia (combined) // 0.316 Chronic inflammatory diseases (ankylosing spondylitis, Crohn's disease, psoriasis, primary sclerosing cholangitis, ulcerative colitis) (pleiotropy) // 0.311 …	AC005035.1 | AC007278.3 | AK055877 | FLJ20373 | IL18R1 | IL18RAP | IL1R1 | IL1R2 | IL1RL1 | LOC100131131 | MAP4K4 | SNORD89 | TBC1D8	Cytokine-cytokine receptor interaction:IL18R1,IL18RAP,IL1R1,IL1R2,IL1RL2 | Viral protein interaction with cytokine and cytokine receptor:IL18R1,IL18RAP | Osteoclast differentiation:IL1R1 | Hematopoietic cell lineage:IL1R1,IL1R2 | MAPK signaling pathway:IL1R1,MAP4K4 | Human T-cell leukemia virus 1 infection:IL1R1,IL1R2 | TNF signaling pathway:IL18R1 | Human cytomegalovirus infection:IL1R1 | Prosta…	Oxidative Stress Induced Senescence:MAP4K4 | Interleukin-10 signaling:IL1R1,IL1R2 | Signaling by Interleukins:IL18R1,IL18RAP,IL1R1,IL1R2,IL1RL2 | Interleukin-1 family signaling:IL18R1,IL18RAP,IL1R1,IL1R2,IL1RL2 | Cellular Senescence:MAP4K4	obstructive lung disease:IL18R1,IL18RAP | lung disease:IL18R1,IL18RAP | lower respiratory tract disease:IL18R1,IL18RAP | urinary system disease:IL1R1 | kidney disease:IL1R1 | mouth disease:IL1R2 | tooth disease:IL1R2 | reproductive system disease:IL1R1,IL1R2 | osteoarthritis:IL1R1 | female reproductive system disease:IL1R1 | periodontal disease:IL1R2 | bronchial disease:IL18R1,IL18RAP | sarcoidos…	leukocyte migration:IL1R1 | myeloid leukocyte migration:IL1R1 | regulation of inflammatory response:IL1R1,IL1R2,IL1RL2 | response to interleukin-1:IL1R1,IL1R2,IL1RL2 | positive regulation of cell activation:IL1RL2 | positive regulation of leukocyte activation:IL1RL2 | cellular response to interleukin-1:IL1R1,IL1R2,IL1RL2 | granulocyte migration:IL1R1 | neutrophil activation:IL18RAP | positive reg…
MMP_3	11q22.2	MMP3	rs660161:102807159:T:A	chr11_102936430_T_A_b38	11	A	T	0.624379	1	0.148886	0.0179595	2.04324e-16	15.6897	7.0343e-15	1.01118e-14	23	MMP13 (6.6 kb); RNU7-159P (32 kb); MMP12 (61 kb); MMP3 (93 kb)	7.987	0.396 Blood protein levels	DCUN1D5	TNF signaling pathway:MMP3 | Rheumatoid arthritis:MMP3 | Prostate cancer:MMP3 | Lipid and atherosclerosis:MMP3	Extracellular matrix organization:MMP12,MMP13,MMP3 | Collagen degradation:MMP12,MMP13,MMP3 | Signaling by Nuclear Receptors:MMP3 | ESR-mediated signaling:MMP3 | Activation of Matrix Metalloproteinases:MMP13,MMP3 | Degradation of the extracellular matrix:MMP12,MMP13,MMP3 | Signaling by Interleukins:MMP3 | Assembly of collagen fibrils and other multimeric structures:MMP13,MMP3 | Collagen formation:…	atherosclerosis:MMP12,MMP3 | arteriosclerotic cardiovascular disease:MMP12,MMP3 | arteriosclerosis:MMP12,MMP3 | obstructive lung disease:MMP12,MMP13,MMP3 | lung disease:MMP12,MMP13,MMP3 | coronary artery disease:MMP3 | lower respiratory tract disease:MMP12,MMP13,MMP3 | chronic obstructive pulmonary disease:MMP12,MMP13,MMP3 | mouth disease:MMP12,MMP13,MMP3 | ischemic bone disease:MMP13,MMP3 | myoc…	collagen catabolic process:MMP12,MMP13,MMP3 | collagen metabolic process:MMP12,MMP13,MMP3 | regulation of inflammatory response:MMP3 | extracellular matrix disassembly:MMP12,MMP13,MMP3 | negative regulation of immune system process:MMP12 | extracellular matrix organization:MMP12,MMP13,MMP3 | extracellular structure organization:MMP12,MMP13,MMP3 | positive regulation of secretion:MMP12 | regulatio…
IGFBP_7	4q12	IGFBP7	rs1718860:57949517:G:A	chr4_57083351_G_A_b38	4	A	G	0.75571	1	-0.110279	0.0133937	3.22801e-16	15.4911	1.3209e-12	1.8988e-12	167	IGFBP7 (0 kb, intron/Intron/MODIFIER); UBE2CP3 (10 kb); IGFBP7-AS1 (26 kb); POLR2B (52 kb)	0.52	0.537 Apolipoprotein A1 levels // 0.347 Metabolite levels	AASDH | C4orf14 | IGFBP7 | IGFBP7-AS1 | NOA1 | POLR2B | RP11-738E22.2 | RPL7AP31		Signaling by Nuclear Receptors:POLR2B | Senescence-Associated Secretory Phenotype (SASP):IGFBP7 | ESR-mediated signaling:POLR2B | Transcriptional regulation by small RNAs:POLR2B | Estrogen-dependent gene expression:POLR2B | Activation of anterior HOX genes in hindbrain development during early embryogenesis:POLR2B | Activation of HOX genes during differentiation:POLR2B | Gene Silencing by RNA:POL…	male reproductive organ cancer:IGFBP7 | prostate cancer:IGFBP7 | non-small cell lung carcinoma:IGFBP7	regulation of posttranscriptional gene silencing:POLR2B | regulation of gene silencing by RNA:POLR2B | regulation of gene silencing by miRNA:POLR2B | regulation of gene silencing:POLR2B | regulation of neurotransmitter levels:AASDH | neurotransmitter metabolic process:AASDH | embryo implantation:IGFBP7 | DNA-templated transcription, initiation:POLR2B | regulation of multi-organism process:POLR2B …
CHIT1	1q32.1	CHIT1	rs1845466:203120143:G:T	chr1_203151015_G_T_b38	1	T	G	0.763472	0.859	0.372382	0.0452857	3.52027e-16	15.4534	1.3637e-14	1.96032e-14	11	ADORA1 (0 kb, intron/Intron/MODIFIER | nc-RNA/Non coding transcript/MODIFIER | near_gene/Upstream gene/MODIFIER); RP11-335O13.8 (0 kb, intron/Intron/MODIFIER | nc-RNA/Non coding transcript/MODIFIER); MYBPH (17 kb); CHI3L1 (28 kb)	4.937		ADORA1 | ATP2B4 | BTG2 | CHI3L1 | KDM5B | KLHL12 | MYBPH | PPFIA4 | TMEM183A | TMEM183B | unnamed	cGMP-PKG signaling pathway:ADORA1 | Regulation of lipolysis in adipocytes:ADORA1	Neutrophil degranulation:CHI3L1,CHIT1	atherosclerosis:CHI3L1,CHIT1 | arteriosclerotic cardiovascular disease:CHI3L1,CHIT1 | arteriosclerosis:CHI3L1,CHIT1 | obstructive lung disease:CHI3L1 | lung disease:CHI3L1 | lower respiratory tract disease:CHI3L1 | chronic obstructive pulmonary disease:CHI3L1 | urinary system disease:CHI3L1 | kidney disease:CHI3L1 | inherited metabolic disorder:CHIT1 | osteoarthritis:CHI3L1 | ischemia:ADORA1 | co…	leukocyte migration:ADORA1 | regulation of inflammatory response:ADORA1 | response to interleukin-1:CHI3L1 | cellular response to interleukin-1:CHI3L1 | negative regulation of immune system process:ADORA1 | neutrophil activation:CHI3L1,CHIT1 | regulation of leukocyte migration:ADORA1 | regulation of peptidyl-tyrosine phosphorylation:ADORA1 | neutrophil degranulation:CHI3L1,CHIT1 | neutrophil acti…
IL_1RT2	2q12.1	IL1R2	rs6712638:103142491:T:C	chr2_102526032_T_C_b38	2	C	T	0.794999	0.984	-0.0394743	0.0138118	0.00430707	2.36582	0.0189299	0.0272118	0	SLC9A4 (0 kb, intron/Intron/MODIFIER); IL18RAP (73 kb); MIR4772 (94 kb); SLC9A2 (94 kb)	0.012	0.848 interleukin-18 receptor 1 levels // 0.535 Crohn's disease // 0.535 Pediatric autoimmune diseases // 0.535 Inflammatory bowel disease // 0.535 Celiac disease // 0.533 Atopic dermatitis // 0.529 Protein quantitative trait loci // 0.529 Eczema // 0.431 Serum protein levels (sST2) // 0.365 Height	- | AC007248.7 | AC007278.2 | AC007278.3 | IL18R1 | IL18RAP | IL1RL1 | MAP4K4 | MFSD9 | SLC9A2 | SLC9A4	Cytokine-cytokine receptor interaction:IL18R1,IL18RAP,IL1RL1 | Viral protein interaction with cytokine and cytokine receptor:IL18R1,IL18RAP | TNF signaling pathway:IL18R1	Signaling by Interleukins:IL18R1,IL18RAP,IL1RL1 | Interleukin-1 family signaling:IL18R1,IL18RAP,IL1RL1	obstructive lung disease:IL18R1,IL18RAP,IL1RL1 | lung disease:IL18R1,IL18RAP,IL1RL1 | lower respiratory tract disease:IL18R1,IL18RAP,IL1RL1 | chronic obstructive pulmonary disease:IL1RL1 | urinary system disease:IL1RL1 | kidney disease:IL1RL1 | congestive heart failure:IL1RL1 | bronchial disease:IL18R1,IL18RAP,IL1RL1 | sarcoidosis:IL18R1 | Human immunodeficiency virus infectious disease:IL18R1 | …	regulation of inflammatory response:IL1RL1 | positive regulation of cell activation:IL1RL1 | positive regulation of leukocyte activation:IL1RL1 | negative regulation of immune system process:IL1RL1 | neutrophil activation:IL18RAP | positive regulation of response to external stimulus:IL1RL1 | positive regulation of inflammatory response:IL1RL1 | T cell activation:IL18R1 | monovalent inorganic cat…
ST2	2q11.2	IL1RL1	rs10185424:102662888:T:G	chr2_102046427_T_G_b38	2	G	T	0.547243	0.963	-0.0571879	0.0173456	0.000994398	3.00244	0.00251028	0.00360853	11	IL1R2 (18 kb); IL1R1 (18 kb); IL1RL2 (140 kb); MAP4K4 (150 kb)	3.58	1 Ulcerative colitis // 1 Crohn's disease // 0.919 Ankylosing spondylitis // 0.919 Autism spectrum disorder, attention deficit-hyperactivity disorder, bipolar disorder, major depressive disorder, and schizophrenia (combined) // 0.507 Chronic inflammatory diseases (ankylosing spondylitis, Crohn's disease, psoriasis, primary sclerosing cholangitis, ulcerative colitis) (pleiotropy)	AK055877 | FLJ20373 | IL18R1 | IL18RAP | IL1R1 | IL1R2 | IL1RL1 | IL1RL2 | LOC100131131 | MAP4K4 | TBC1D8	Cytokine-cytokine receptor interaction:IL18R1,IL18RAP,IL1R1,IL1R2,IL1RL2 | Viral protein interaction with cytokine and cytokine receptor:IL18R1,IL18RAP | Osteoclast differentiation:IL1R1 | Hematopoietic cell lineage:IL1R1,IL1R2 | MAPK signaling pathway:IL1R1,MAP4K4 | Human T-cell leukemia virus 1 infection:IL1R1,IL1R2 | TNF signaling pathway:IL18R1 | Human cytomegalovirus infection:IL1R1 | Prosta…	Oxidative Stress Induced Senescence:MAP4K4 | Interleukin-10 signaling:IL1R1,IL1R2 | Signaling by Interleukins:IL18R1,IL18RAP,IL1R1,IL1R2,IL1RL2 | Interleukin-1 family signaling:IL18R1,IL18RAP,IL1R1,IL1R2,IL1RL2 | Cellular Senescence:MAP4K4	obstructive lung disease:IL18R1,IL18RAP | lung disease:IL18R1,IL18RAP | lower respiratory tract disease:IL18R1,IL18RAP | urinary system disease:IL1R1 | kidney disease:IL1R1 | mouth disease:IL1R2 | tooth disease:IL1R2 | reproductive system disease:IL1R1,IL1R2 | osteoarthritis:IL1R1 | female reproductive system disease:IL1R1 | periodontal disease:IL1R2 | bronchial disease:IL18R1,IL18RAP | sarcoidos…	leukocyte migration:IL1R1 | myeloid leukocyte migration:IL1R1 | regulation of inflammatory response:IL1R1,IL1R2,IL1RL2 | response to interleukin-1:IL1R1,IL1R2,IL1RL2 | positive regulation of cell activation:IL1RL2 | positive regulation of leukocyte activation:IL1RL2 | cellular response to interleukin-1:IL1R1,IL1R2,IL1RL2 | granulocyte migration:IL1R1 | neutrophil activation:IL18RAP | positive reg…
IL_6RA	1q21.3	IL6R	rs201012281:154631628:ACTGCG:A	chr1_154659152_ACTGCG_A_b38	1	A	ACTGCG	0.0280824	0.91	0.318565	0.0391258	6.7412e-16	15.1713	5.09085e-15	7.3181e-15	6	ADAR (31 kb); KCNN3 (38 kb); CHRNB2 (79 kb); UBE2Q1 (100 kb)	0.856		C1orf43 | GATAD2B | UBAP2L		ERCC6 (CSB) and EHMT2 (G9a) positively regulate rRNA expression:GATAD2B | HDACs deacetylate histones:GATAD2B | Positive epigenetic regulation of rRNA expression:GATAD2B | RNA Polymerase I Promoter Clearance:GATAD2B | RNA Polymerase I Transcription:GATAD2B | Epigenetic regulation of gene expression:GATAD2B | mRNA Editing:ADAR	mouth disease:ADAR | astrocytoma:ADAR | dementia:CHRNB2 | malignant glioma:ADAR | intestinal disease:KCNN3 | synucleinopathy:CHRNB2 | systemic lupus erythematosus:ADAR | brain disease:CHRNB2,KCNN3 | Alzheimer's disease:CHRNB2 | tauopathy:CHRNB2 | lupus erythematosus:ADAR | adenosine deaminase deficiency:ADAR | severe combined immunodeficiency:ADAR | combined T cell and B cell immunodeficiency:ADA…	protein heterooligomerization:CHRNB2 | ATP-dependent chromatin remodeling:GATAD2B | myeloid cell differentiation:ADAR | positive regulation of cell activation:CHRNB2 | positive regulation of leukocyte activation:CHRNB2 | regulation of posttranscriptional gene silencing:ADAR | regulation of gene silencing by RNA:ADAR | negative regulation of immune system process:ADAR | regulation of gene silencin…
PCSK9	1p32.3	PCSK9	rs11591147:55505647:G:T	chr1_55039974_G_T_b38	1	T	G	0.0129096	1	-0.44583	0.0550375	9.39437e-16	15.0271	3.20912e-12	4.61311e-12	1	PCSK9 (0 kb, exon/Missense/MODERATE | exon/Coding sequence/MODIFIER | near_gene/Upstream gene/MODIFIER); USP24 (26 kb); BSND (29 kb); TMEM61 (48 kb)	17.1	1 LDL cholesterol // 1 Response to statins (LDL cholesterol change) // 1 Low density lipoprotein cholesterol levels (on statin treatment) // 1 Serum metabolite levels (CMS) // 1 Serum metabolite levels // 1 LDL cholesterol x physical activity interaction (2df test) // 1 Apolipoprotein A1 levels // 1 Plasma proprotein convertase subtilisin/kexin type 9 levels in stable coronary artery disease // 0…	TMEM59		VLDLR internalisation and degradation:PCSK9 | Regulation of Insulin-like Growth Factor (IGF) transport and uptake by Insulin-like Growth Factor Binding Proteins (IGFBPs):PCSK9 | Post-translational protein phosphorylation:PCSK9 | LDL clearance:PCSK9	atherosclerosis:PCSK9 | arteriosclerotic cardiovascular disease:PCSK9 | arteriosclerosis:PCSK9 | coronary artery disease:PCSK9 | myocardial infarction:PCSK9 | inherited metabolic disorder:PCSK9 | pancreas disease:PCSK9 | familial hyperlipidemia:PCSK9 | lipid metabolism disorder:PCSK9 | endocrine system disease:PCSK9 | familial hypercholesterolemia:PCSK9 | auditory system disease:BSND | inner ear …	positive regulation of endocytosis:PCSK9 | low-density lipoprotein receptor particle metabolic process:PCSK9 | regulation of endocytosis:PCSK9 | negative regulation of proteolysis:TMEM59 | receptor catabolic process:PCSK9 | low-density lipoprotein particle receptor catabolic process:PCSK9 | receptor-mediated endocytosis:PCSK9 | regulation of binding:PCSK9 | negative regulation of protein processi…
TLT_2	6p21.1	TREML2	rs6906676:41284468:T:C	chr6_41316730_T_C_b38	6	C	T	0.294768	0.995	0.122833	0.0152	1.0958e-15	14.9603	2.39474e-13	3.44245e-13	118	RNU6-643P (14 kb); NCR2 (19 kb); TREM1 (30 kb); TREML5P (67 kb)	12.19		ADCY10P1 | AL133404.8 | APOBEC2 | C6orf130 | LOC221442 | MRPS10 | NFYA | TREM1 | TREML2 | TREML3 | TREML3P | TREML4 | TREML5P | unnamed		Immunoregulatory interactions between a Lymphoid and a non-Lymphoid cell:NCR2,TREM1,TREML2,TREML4 | Cell surface interactions at the vascular wall:TREM1 | FOXO-mediated transcription of cell death genes:NFYA | DAP12 interactions:NCR2,TREM1 | ATF6 (ATF6-alpha) activates chaperone genes:NFYA | ATF6 (ATF6-alpha) activates chaperones:NFYA | FOXO-mediated transcription:NFYA	obstructive lung disease:TREM1 | lung disease:TREM1 | lower respiratory tract disease:TREM1 | chronic obstructive pulmonary disease:TREM1 | collagen disease:TREM1 | rheumatic disease:TREM1 | systemic scleroderma:TREM1 | scleroderma:TREM1 | pancreas disease:TREM1 | pneumonia:TREM1 | autosomal recessive disease:TREM1 | cystic fibrosis:TREM1 | interstitial lung disease:TREM1 | primary bacterial infe…	leukocyte migration:TREM1 | T cell activation:TREML2 | regulation of innate immune response:NCR2,TREML2,TREML4 | humoral immune response:TREM1 | innate immune response-activating signal transduction:TREML4 | activation of innate immune response:TREML4 | positive regulation of innate immune response:TREML4
TFPI	2q32.1	TFPI	rs2192825:188390819:C:T	chr2_187526092_C_T_b38	2	T	C	0.607585	0.967	0.0970738	0.0120454	1.30628e-15	14.884	8.59942e-15	1.23617e-14	27	AC007319.1 (0 kb, intron/Intron/MODIFIER | nc-RNA/Non coding transcript/MODIFIER); TFPI (0 kb, intron/Intron/MODIFIER); CALCRL (78 kb); GAPDHP59 (110 kb)	3.075		AC007319.1 | CALCRL | FAM171B | ITGAV | TFPI	Proteoglycans in cancer:ITGAV | Regulation of actin cytoskeleton:ITGAV | ECM-receptor interaction:ITGAV | Focal adhesion:ITGAV | Phagosome:ITGAV | PI3K-Akt signaling pathway:ITGAV | Vascular smooth muscle contraction:CALCRL | Human cytomegalovirus infection:ITGAV | Fluid shear stress and atherosclerosis:ITGAV	Extracellular matrix organization:ITGAV | Neutrophil degranulation:ITGAV | Cell surface interactions at the vascular wall:ITGAV | ECM proteoglycans:ITGAV | Elastic fibre formation:ITGAV | Syndecan interactions:ITGAV | Signal transduction by L1:ITGAV	atherosclerosis:ITGAV,TFPI | arteriosclerotic cardiovascular disease:ITGAV,TFPI | arteriosclerosis:ITGAV,TFPI | lung disease:TFPI | coronary artery disease:TFPI | lower respiratory tract disease:TFPI | urinary system disease:TFPI | kidney disease:TFPI | kidney failure:TFPI | ischemic bone disease:TFPI | myocardial infarction:TFPI | reproductive system disease:ITGAV,TFPI | collagen disease:ITGAV |…	leukocyte migration:ITGAV | regulation of inflammatory response:CALCRL | response to interleukin-1:TFPI | cellular response to interleukin-1:TFPI | positive regulation of phagocytosis:ITGAV | neutrophil activation:ITGAV | positive regulation of endocytosis:ITGAV | regulation of phagocytosis:ITGAV | regulation of peptidase activity:TFPI | extracellular matrix organization:ITGAV | negative regulati…
MMP_3	11q22.2	MMP3	rs12786343:102743156:C:T	chr11_102872426_C_T_b38	11	T	C	0.0967927	0.956	0.242278	0.0307379	5.23297e-15	14.2813	1.46111e-13	2.10035e-13	9	MMP12 (0 kb, intron/Intron/MODIFIER | nc-RNA/Non coding transcript/MODIFIER); MMP3 (29 kb); RNU7-159P (31 kb); WTAPP1 (36 kb)	0.25		MMP1	TNF signaling pathway:MMP3 | Rheumatoid arthritis:MMP1,MMP3 | Prostate cancer:MMP3 | Lipid and atherosclerosis:MMP1,MMP3	Extracellular matrix organization:MMP1,MMP12,MMP13,MMP3 | Collagen degradation:MMP1,MMP12,MMP13,MMP3 | Signaling by Nuclear Receptors:MMP3 | ESR-mediated signaling:MMP3 | Activation of Matrix Metalloproteinases:MMP1,MMP13,MMP3 | Cell surface interactions at the vascular wall:MMP1 | Degradation of the extracellular matrix:MMP1,MMP12,MMP13,MMP3 | Signaling by Interleukins:MMP1,MMP3 | Regulation of …	atherosclerosis:MMP1,MMP12,MMP3 | arteriosclerotic cardiovascular disease:MMP1,MMP12,MMP3 | arteriosclerosis:MMP1,MMP12,MMP3 | obstructive lung disease:MMP1,MMP12,MMP13,MMP3 | lung disease:MMP1,MMP12,MMP13,MMP3 | coronary artery disease:MMP1,MMP3 | lower respiratory tract disease:MMP1,MMP12,MMP13,MMP3 | chronic obstructive pulmonary disease:MMP1,MMP12,MMP13,MMP3 | urinary system disease:MMP1 | ki…	leukocyte migration:MMP1 | collagen catabolic process:MMP1,MMP12,MMP13,MMP3 | collagen metabolic process:MMP1,MMP12,MMP13,MMP3 | regulation of inflammatory response:MMP3 | extracellular matrix disassembly:MMP1,MMP12,MMP13,MMP3 | negative regulation of immune system process:MMP12 | extracellular matrix organization:MMP1,MMP12,MMP13,MMP3 | extracellular structure organization:MMP1,MMP12,MMP13,MMP3 …
TR_AP	19p13.2	ACP5	rs10409242:11706373:T:C	chr19_11595558_T_C_b38	19	C	T	0.287895	0.955	0.0958521	0.0122465	8.02101e-15	14.0958	7.99633e-13	1.14947e-12	66	ZNF627 (0 kb, intron/Intron/MODIFIER | nc-RNA/Non coding transcript/MODIFIER | near_gene/Upstream gene/MODIFIER); ACP5 (17 kb); ELOF1 (36 kb); ZNF833P (44 kb); CNN1 (45 kb)	1.09		ACP5 | C19orf38 | CARM1 | CTD-2006C1.6 | ECSIT | ELOF1 | EPOR | ILF3 | LDLR | TMED1 | TMEM205 | YIPF2 | ZNF20 | ZNF439 | ZNF490 | ZNF627 | ZNF653 | ZNF700 | ZNF788 | ZNF823	Osteoclast differentiation:ACP5 | Riboflavin metabolism:ACP5 | Rheumatoid arthritis:ACP5		urinary system disease:ACP5 | kidney disease:ACP5 | myeloma:ACP5 | bone marrow cancer:ACP5 | obesity:ACP5 | nutrition disease:ACP5 | overnutrition:ACP5 | multiple myeloma:ACP5 | bone remodeling disease:ACP5	regulation of inflammatory response:ACP5 | chromatin remodeling:ELOF1 | anatomical structure homeostasis:ACP5 | dephosphorylation:ACP5 | bone resorption:ACP5 | negative regulation of inflammatory response:ACP5 | bone remodeling:ACP5 | defense response to bacterium:ACP5 | regulation of neurotransmitter levels:ACP5 | neurotransmitter metabolic process:ACP5 | nitric oxide metabolic process:ACP5 | ne…
NT_proBNP	1p36.22	NPPB	rs198379:11915467:T:C	chr1_11855410_T_C_b38	1	C	T	0.407923	0.99	0.23998	0.0311602	2.09575e-14	13.6787	4.80765e-11	6.911e-11	195	NPPB (2.1 kb, near_gene/Downstream gene/MODIFIER); NPPA (7.1 kb); NPPA-AS1 (7.3 kb); CLCN6 (12 kb); MTHFR (48 kb)	0.913	0.982 NT-proBNP levels in acute coronary syndrome // 0.982 B-type natriuretic peptide levels // 0.908 Blood protein levels in cardiovascular risk // 0.403 Natriuretic peptide levels	AGTRAP | AL953897.6 | C1orf127 | C1orf167 | CLCN6 | FBXO2 | FBXO6 | KIAA2013 | MFN2 | MIIP | MTHFR | NPPA | NPPA-AS1 | PLOD1 | RP11-56N19.5 | RP5-934G17.6 | SRM | TNFRSF1B	HIF-1 signaling pathway:NPPA | Vascular smooth muscle contraction:NPPA,NPPB | cGMP-PKG signaling pathway:NPPA,NPPB | Regulation of lipolysis in adipocytes:NPPA	Amyloid fiber formation:NPPA | Extracellular matrix organization:PLOD1 | Oncogenic MAPK signaling:CLCN6 | Signaling by BRAF and RAF fusions:CLCN6 | Collagen formation:PLOD1	atherosclerosis:MTHFR,NPPA,NPPB | arteriosclerotic cardiovascular disease:MTHFR,NPPA,NPPB | arteriosclerosis:MTHFR,NPPA,NPPB | obstructive lung disease:MTHFR | lung disease:MTHFR,NPPA,NPPB | coronary artery disease:MTHFR,NPPA,NPPB | lower respiratory tract disease:MTHFR,NPPA,NPPB | urinary system disease:MTHFR,NPPB | kidney disease:MTHFR,NPPB | kidney failure:MTHFR,NPPB | mouth disease:MFN2 | isc…	collagen metabolic process:PLOD1 | regulation of inflammatory response:NPPA | response to interleukin-1:MTHFR | positive regulation of cell activation:NPPA | positive regulation of leukocyte activation:NPPA | positive regulation of response to external stimulus:NPPA | extracellular matrix organization:PLOD1 | positive regulation of inflammatory response:NPPA | extracellular structure organization…
CCL24	7q11.23	CCL24	rs6969298:75500959:C:T	chr7_75871641_C_T_b38	7	T	C	0.160839	0.843	-0.332138	0.0431612	2.19681e-14	13.6582	2.32998e-13	3.34935e-13	54	RHBDD2 (0 kb, intron/Intron/MODIFIER | nc-RNA/Non coding transcript/MODIFIER); POR (28 kb); MIR4651 (44 kb); CCL24 (48 kb)	3.355		AC004980.7 | DTX2 | GTF2IRD2B | HIP1 | POMZP3 | POR | RHBDD2 | STYXL1 | TMEM120A | TRIM73 | UPK3B | YWHAG | ZP3	Cytokine-cytokine receptor interaction:CCL24 | Viral protein interaction with cytokine and cytokine receptor:CCL24 | Viral carcinogenesis:YWHAG | PI3K-Akt signaling pathway:YWHAG | Chemokine signaling pathway:CCL24	RHO GTPases activate PKNs:YWHAG | Signaling by NOTCH:DTX2 | G2/M DNA damage checkpoint:YWHAG | G2/M Checkpoints:YWHAG | RHO GTPase Effectors:YWHAG | Signaling by Rho GTPases:YWHAG | Cell Cycle Checkpoints:YWHAG | Regulation of localization of FOXO transcription factors:YWHAG | Clathrin-mediated endocytosis:HIP1 | Activated NOTCH1 Transmits Signal to the Nucleus:DTX2 | Intrinsic Pathway for Apopto…	obstructive lung disease:CCL24 | lung disease:CCL24 | lower respiratory tract disease:CCL24 | bronchial disease:CCL24 | inflammatory bowel disease:CCL24 | skin disease:CCL24 | intestinal disease:CCL24 | colitis:CCL24 | ulcerative colitis:CCL24 | integumentary system disease:CCL24 | dermatitis:CCL24 | asthma:CCL24 | atopic dermatitis:CCL24 | central nervous system cancer:YWHAG | meningioma:YWHAG |…	mononuclear cell migration:CCL24 | leukocyte migration:CCL24 | monocyte chemotaxis:CCL24 | myeloid leukocyte migration:CCL24 | eosinophil chemotaxis:CCL24 | eosinophil migration:CCL24 | protein heterooligomerization:TMEM120A | regulation of inflammatory response:CCL24 | response to interleukin-1:CCL24 | cellular response to interleukin-1:CCL24 | granulocyte migration:CCL24 | granulocyte chemotaxi…
IL_1RT1	2q11.2	IL1R1	rs3218875:102628958:T:G	chr2_102012496_T_G_b38	2	G	T	0.110047	0.964	0.069252	0.0156684	1.04034e-05	4.98282	0.000282592	0.000406226	95	IL1R2 (0 kb, intron/Intron/MODIFIER | nc-RNA/Non coding transcript/MODIFIER | near_gene/Downstream gene/MODIFIER); IL1R1 (52 kb); MAP4K4 (120 kb); IL1RL2 (170 kb)	4.339	0.804 Hormone measurements	C2orf29 | FLJ20373 | IL18RAP | IL1R1 | IL1R2 | IL1RL2 | MAP4K4 | SLC9A2 | unnamed	Cytokine-cytokine receptor interaction:IL18RAP,IL1R1,IL1R2,IL1RL2 | Viral protein interaction with cytokine and cytokine receptor:IL18RAP | Osteoclast differentiation:IL1R1 | Hematopoietic cell lineage:IL1R1,IL1R2 | MAPK signaling pathway:IL1R1,MAP4K4 | Human T-cell leukemia virus 1 infection:IL1R1,IL1R2 | Human cytomegalovirus infection:IL1R1 | Prostate cancer:IL1R2 | NF-kappa B signaling pathwa…	Oxidative Stress Induced Senescence:MAP4K4 | Interleukin-10 signaling:IL1R1,IL1R2 | Signaling by Interleukins:IL18RAP,IL1R1,IL1R2,IL1RL2 | Interleukin-1 family signaling:IL18RAP,IL1R1,IL1R2,IL1RL2 | Cellular Senescence:MAP4K4	obstructive lung disease:IL18RAP | lung disease:IL18RAP | lower respiratory tract disease:IL18RAP | urinary system disease:IL1R1 | kidney disease:IL1R1 | mouth disease:IL1R2 | tooth disease:IL1R2 | reproductive system disease:IL1R1,IL1R2 | osteoarthritis:IL1R1 | female reproductive system disease:IL1R1 | periodontal disease:IL1R2 | bronchial disease:IL18RAP | periodontitis:IL1R2 | endometriosis:I…	leukocyte migration:IL1R1 | myeloid leukocyte migration:IL1R1 | regulation of inflammatory response:IL1R1,IL1R2,IL1RL2 | response to interleukin-1:IL1R1,IL1R2,IL1RL2 | positive regulation of cell activation:IL1RL2 | positive regulation of leukocyte activation:IL1RL2 | cellular response to interleukin-1:IL1R1,IL1R2,IL1RL2 | granulocyte migration:IL1R1 | neutrophil activation:IL18RAP | positive reg…
SHPS_1	20p13	SIRPA	rs2224878:1602704:T:C	chr20_1622058_T_C_b38	20	C	T	0.72145	1	0.11168	0.014688	4.39557e-14	13.357	1.63687e-12	2.353e-12	65	SIRPB1 (2 kb, near_gene/Upstream gene/MODIFIER); RP4-576H24.4 (2 kb, near_gene/Upstream gene/MODIFIER); SIRPG (7.1 kb); SIRPB3P (43 kb); RN7SL561P (44 kb)	1.606		- | FKBP1A | NSFL1C | RP4-576H24.2 | SIRPB1 | SIRPB2 | SIRPD | SIRPG | SNPH | unnamed	Osteoclast differentiation:SIRPB1,SIRPG	Signal regulatory protein family interactions:SIRPB1,SIRPG | Neutrophil degranulation:SIRPB1 | Cell surface interactions at the vascular wall:SIRPG | DAP12 interactions:SIRPB1 | TGF-beta receptor signaling activates SMADs:FKBP1A	motor neuron disease:FKBP1A | Alzheimer's disease:FKBP1A | tauopathy:FKBP1A	leukocyte migration:SIRPG | positive regulation of cell activation:SIRPB1,SIRPG | positive regulation of leukocyte activation:SIRPB1,SIRPG | positive regulation of phagocytosis:SIRPB1,SIRPG | neutrophil activation:SIRPB1 | positive regulation of endocytosis:SIRPB1,SIRPG | regulation of phagocytosis:SIRPB1,SIRPG | neutrophil degranulation:SIRPB1 | neutrophil activation involved in immune response:…
PSP_D	10q22.3	SFTPD	rs79406594:81755744:T:A	chr10_79995988_T_A_b38	10	A	T	0.0576082	0.997	-0.364927	0.0483839	6.94911e-14	13.1581	2.6461e-13	3.80376e-13	178	SFTPD (13 kb); ZNRF2P3 (14 kb); C1DP3 (29 kb); C1DP2 (36 kb); C1DP4 (45 kb); MBL1P (46 kb)	16.11		AL512662.8-2 | ANXA11 | BEND3P3 | C10orf58 | EIF5AL1 | FAM213A | LOC219347 | MAT1A | MBL1P | NUTM2B | NUTM2E | PLAC9 | RP11-119F19.2 | RP11-137H2.6 | RP11-182L21.5 | RP11-479O17.10 | RP11-506M13.3 | RP11-589B3.6 | RP11-773D16.1 | SFTPA2 | SFTPD | TMEM254 | TMEM254-AS1 | TSPAN14 | ZMIZ1	Phagosome:SFTPD	Signal regulatory protein family interactions:SFTPD | Immunoregulatory interactions between a Lymphoid and a non-Lymphoid cell:SFTPD | Diseases associated with surfactant metabolism:SFTPD | Surfactant metabolism:SFTPD | Regulation of TLR by endogenous ligand:SFTPD	obstructive lung disease:SFTPD | lung disease:SFTPD | coronary artery disease:SFTPD | lower respiratory tract disease:SFTPD | chronic obstructive pulmonary disease:SFTPD | mouth disease:SFTPD | tooth disease:SFTPD | collagen disease:SFTPD | rheumatic disease:SFTPD | systemic scleroderma:SFTPD | scleroderma:SFTPD | pneumonia:SFTPD | periodontal disease:SFTPD | obesity:SFTPD | bronchial disease:SFT…	leukocyte migration:SFTPD | myeloid leukocyte migration:SFTPD | myeloid cell differentiation:PRXL2A | negative regulation of immune system process:SFTPD | positive regulation of phagocytosis:SFTPD | positive regulation of endocytosis:SFTPD | leukocyte chemotaxis:SFTPD | regulation of phagocytosis:SFTPD | regulation of myeloid cell differentiation:PRXL2A | cell chemotaxis:SFTPD | regulation of end…
CCL16	17q12	CCL16	rs1635281:34296012:A:G	chr17_35968999_G_A_b38	17	A	G	0.173074	0.994	0.170449	0.0227255	9.49585e-14	13.0225	4.3387e-12	6.23688e-12	30	CTB-186H2.2 (3.5 kb, near_gene/Upstream gene/MODIFIER); CCL16 (7.5 kb); CCL14 (14 kb); CCL15-CCL14 (15 kb); LYZL6 (25 kb); CCL15 (27 kb); RDM1 (38 kb); CCL23 (44 kb)	1.776		CCL15 | CCL16 | CCL23 | LIG3 | MMP28 | ZNF179 | ZNHIT3	Cytokine-cytokine receptor interaction:CCL14,CCL15,CCL16,CCL23 | Viral protein interaction with cytokine and cytokine receptor:CCL14,CCL15,CCL16,CCL23 | Chemokine signaling pathway:CCL14,CCL15,CCL16,CCL23	Base Excision Repair:LIG3 | DNA Double-Strand Break Repair:LIG3 | Homology Directed Repair:LIG3 | DNA Repair:LIG3 | HDR through MMEJ (alt-NHEJ):LIG3	atherosclerosis:CCL23 | arteriosclerotic cardiovascular disease:CCL23 | arteriosclerosis:CCL23 | lung disease:CCL16 | lower respiratory tract disease:CCL16 | urinary system disease:CCL15 | kidney disease:CCL15 | kidney failure:CCL15 | pneumonia:CCL16 | primary bacterial infectious disease:CCL15 | skin disease:CCL23 | bacterial infectious disease:CCL15 | chronic kidney failure:CCL15 | integumentar…	mononuclear cell migration:CCL14,CCL15,CCL16,CCL23 | leukocyte migration:CCL14,CCL15,CCL16,CCL23 | monocyte chemotaxis:CCL14,CCL15,CCL16,CCL23 | myeloid leukocyte migration:CCL14,CCL15,CCL16,CCL23 | eosinophil chemotaxis:CCL15,CCL16,CCL23 | double-strand break repair via nonhomologous end joining:LIG3 | eosinophil migration:CCL15,CCL16,CCL23 | non-recombinational repair:LIG3 | regulation of infla…
CHIT1	1q32.1	CHIT1	rs10920585:203190663:C:A	chr1_203221535_C_A_b38	1	A	C	0.0119872	0.806	-1.33972	0.178809	1.00673e-13	12.9971	3.67383e-12	5.28114e-12	1	CHIT1 (0 kb, intron/NMD transcript/MODIFIER | intron/Intron/MODIFIER | nc-RNA/Non coding transcript/MODIFIER | near_gene/Upstream gene/MODIFIER | near_gene/Downstream gene/MODIFIER); NPM1P40 (34 kb); CHI3L1 (35 kb); MYBPH (46 kb)	0.19			cGMP-PKG signaling pathway:ADORA1 | Regulation of lipolysis in adipocytes:ADORA1	Neutrophil degranulation:CHI3L1,CHIT1	atherosclerosis:CHI3L1,CHIT1 | arteriosclerotic cardiovascular disease:CHI3L1,CHIT1 | arteriosclerosis:CHI3L1,CHIT1 | obstructive lung disease:CHI3L1 | lung disease:CHI3L1 | lower respiratory tract disease:CHI3L1 | chronic obstructive pulmonary disease:CHI3L1 | urinary system disease:CHI3L1 | kidney disease:CHI3L1 | inherited metabolic disorder:CHIT1 | osteoarthritis:CHI3L1 | ischemia:ADORA1 | co…	leukocyte migration:ADORA1 | regulation of inflammatory response:ADORA1 | response to interleukin-1:CHI3L1 | cellular response to interleukin-1:CHI3L1 | negative regulation of immune system process:ADORA1 | neutrophil activation:CHI3L1,CHIT1 | regulation of leukocyte migration:ADORA1 | regulation of peptidyl-tyrosine phosphorylation:ADORA1 | neutrophil degranulation:CHI3L1,CHIT1 | neutrophil acti…
GRN	17q21.31	GRN	rs5848:42430244:C:T	chr17_44352876_C_T_b38	17	T	C	0.307253	0.924	-0.0832433	0.0111191	1.05203e-13	12.978	2.00096e-10	2.87638e-10	179	GRN (0 kb, 3'utr/3 prime UTR/MODIFIER | near_gene/Downstream gene/MODIFIER); FAM171A2 (0.34 kb, near_gene/Downstream gene/MODIFIER); RPL7L1P5 (12 kb); ITGA2B (19 kb); SLC25A39 (28 kb); RUNDC3A (34 kb); GPATCH8 (42 kb); RNU6-453P (46 kb)	9.484	0.614 Platelet count	ACBD4 | DBF4B | DCAKD | EFTUD2 | FAM171A2 | FZD2 | GJC1 | GPATCH8 | GRN | HIGD1B | ITGA2B | RPL7L1P5 | RUNDC3A | SLC25A39 | SLC4A1 | TMUB2	Neutrophil extracellular trap formation:ITGA2B | Hematopoietic cell lineage:ITGA2B | Proteoglycans in cancer:FZD2 | Regulation of actin cytoskeleton:ITGA2B | ECM-receptor interaction:ITGA2B | Focal adhesion:ITGA2B | PI3K-Akt signaling pathway:ITGA2B | Fluid shear stress and atherosclerosis:ITGA2B	RUNX1 regulates genes involved in megakaryocyte differentiation and platelet function:ITGA2B | Extracellular matrix organization:ITGA2B | Neutrophil degranulation:GRN | Platelet degranulation :ITGA2B | Response to elevated platelet cytosolic Ca2+:ITGA2B | Transcriptional regulation by RUNX1:ITGA2B | ECM proteoglycans:ITGA2B | Platelet activation, signaling and aggregation:ITGA2B | Oncogenic MAPK …	atherosclerosis:GRN | arteriosclerotic cardiovascular disease:GRN | arteriosclerosis:GRN | coronary artery disease:ITGA2B | urinary system disease:SLC4A1 | kidney disease:SLC4A1 | kidney failure:SLC4A1 | myocardial infarction:ITGA2B | myeloma:ITGA2B | bone marrow cancer:ITGA2B | obesity:GRN | autosomal recessive disease:ITGA2B,SLC4A1 | pre-eclampsia:SLC4A1 | nutrition disease:GRN | overnutrition:…	leukocyte migration:ITGA2B | regulation of megakaryocyte differentiation:ITGA2B | megakaryocyte differentiation:ITGA2B | myeloid cell differentiation:ITGA2B,SLC4A1 | regulation of inflammatory response:GRN | negative regulation of immune system process:GRN | neutrophil activation:GRN | positive regulation of leukocyte migration:ITGA2B | regulation of leukocyte migration:ITGA2B | positive regulati…
CHIT1	1q32.1	CHIT1	rs56152830:203191527:C:T	chr1_203222399_C_T_b38	1	T	C	0.0140476	0.9	-1.16406	0.158198	2.70155e-13	12.5684	8.72116e-12	1.25367e-11	2	CHIT1 (0 kb, intron/NMD transcript/MODIFIER | intron/Intron/MODIFIER | nc-RNA/Non coding transcript/MODIFIER | near_gene/Upstream gene/MODIFIER | near_gene/Downstream gene/MODIFIER); NPM1P40 (33 kb); CHI3L1 (36 kb); MYBPH (47 kb)	2.119		ADORA1 | BTG2 | CHI3L1 | PPFIA4 | RP11-569A11.1 | ZC3H11A	cGMP-PKG signaling pathway:ADORA1 | Regulation of lipolysis in adipocytes:ADORA1	Neutrophil degranulation:CHI3L1,CHIT1	atherosclerosis:CHI3L1,CHIT1 | arteriosclerotic cardiovascular disease:CHI3L1,CHIT1 | arteriosclerosis:CHI3L1,CHIT1 | obstructive lung disease:CHI3L1 | lung disease:CHI3L1 | lower respiratory tract disease:CHI3L1 | chronic obstructive pulmonary disease:CHI3L1 | urinary system disease:CHI3L1 | kidney disease:CHI3L1 | inherited metabolic disorder:CHIT1 | osteoarthritis:CHI3L1 | ischemia:ADORA1 | co…	leukocyte migration:ADORA1 | regulation of inflammatory response:ADORA1 | response to interleukin-1:CHI3L1 | cellular response to interleukin-1:CHI3L1 | negative regulation of immune system process:ADORA1 | neutrophil activation:CHI3L1,CHIT1 | regulation of leukocyte migration:ADORA1 | regulation of peptidyl-tyrosine phosphorylation:ADORA1 | neutrophil degranulation:CHI3L1,CHIT1 | neutrophil acti…
CCL24	7q11.23	CCL24	rs34606716:75820449:G:A	chr7_76191131_G_A_b38	7	A	G	0.248262	1	-0.24431	0.0334142	3.79337e-13	12.421	3.68011e-12	5.29016e-12	19	SRRM3 (11 kb); RN7SL212P (98 kb); RNU6-863P (100 kb); HSPB1 (110 kb)	2.497	0.311 Parkinson disease and lewy body pathology	AC004980.10 | AC004980.7 | AC004980.8 | AC004980.9 | CCDC146 | DTX2 | DTX2P1 | DTX2P1-UPK3BP1-PMS2P11 | HIP1 | HSPB1 | MDH2 | PION | POMZP3 | POR | RHBDD2 | SRCRB4D | STYXL1 | TMEM120A | UPK3B | YWHAG | ZP3	Viral carcinogenesis:YWHAG | MAPK signaling pathway:HSPB1 | PI3K-Akt signaling pathway:YWHAG	RHO GTPases activate PKNs:YWHAG | Signaling by NOTCH:DTX2 | Signaling by Nuclear Receptors:HSPB1 | ESR-mediated signaling:HSPB1 | G2/M DNA damage checkpoint:YWHAG | Reproduction:ZP3 | G2/M Checkpoints:YWHAG | RHO GTPase Effectors:YWHAG | Signaling by Rho GTPases:YWHAG | Cell Cycle Checkpoints:YWHAG | Regulation of localization of FOXO transcription factors:YWHAG | MAPK family signaling cascades:H…	atherosclerosis:HSPB1 | arteriosclerotic cardiovascular disease:HSPB1 | arteriosclerosis:HSPB1 | obstructive lung disease:HSPB1 | lung disease:HSPB1 | lower respiratory tract disease:HSPB1 | chronic obstructive pulmonary disease:HSPB1 | reproductive system disease:HSPB1 | pancreas disease:HSPB1 | myeloma:HSPB1 | bone marrow cancer:HSPB1 | ischemia:HSPB1 | bronchial disease:HSPB1 | pre-eclampsia:H…	leukocyte migration:ZP3 | protein heterooligomerization:TMEM120A | regulation of inflammatory response:ZP3 | positive regulation of cell activation:ZP3 | positive regulation of leukocyte activation:ZP3 | positive regulation of leukocyte migration:ZP3 | regulation of leukocyte migration:ZP3 | positive regulation of endocytosis:HIP1 | positive regulation of response to external stimulus:HSPB1,ZP3 |…
SPON1	11p15.2	SPON1	rs10832164:14048480:C:T	chr11_14026933_C_T_b38	11	T	C	0.528413	0.996	-0.0595993	0.00816421	4.12294e-13	12.3848	8.41415e-11	1.20953e-10	172	SPON1 (0 kb, intron/Intron/MODIFIER | nc-RNA/Non coding transcript/MODIFIER); RNA5SP332 (110 kb); RNA5SP331 (120 kb)	20.7	1 Blood protein levels in cardiovascular risk // 0.809 Apolipoprotein A1 levels // 0.469 Brain connectivity	COPB1 | FAR1 | PDE3B | RRAS2 | SPON1	Proteoglycans in cancer:RRAS2 | MAPK signaling pathway:RRAS2 | Regulation of actin cytoskeleton:RRAS2 | Apelin signaling pathway:RRAS2	Neutrophil degranulation:COPB1 | Diseases of glycosylation:SPON1 | Diseases associated with O-glycosylation of proteins:SPON1	osteoarthritis:SPON1 | female reproductive organ cancer:SPON1 | ovarian cancer:SPON1 | malignant ovarian surface epithelial-stromal neoplasm:SPON1 | ovary epithelial cancer:SPON1 | ovarian carcinoma:SPON1	neutrophil activation:COPB1 | neutrophil degranulation:COPB1 | neutrophil activation involved in immune response:COPB1 | neutrophil mediated immunity:COPB1 | regulation of binding:SPON1 | positive regulation of binding:SPON1 | regulation of protein binding:SPON1 | intra-Golgi vesicle-mediated transport:COPB1 | positive regulation of proteolysis:SPON1 | regulation of neuron death:RRAS2 | neuron de…
TIMP4	3p25.2	TIMP4	rs3773364:12189968:A:G	chr3_12148468_A_G_b38	3	G	A	0.142502	1	0.145777	0.0200327	4.87303e-13	12.3122	1.18367e-11	1.70153e-11	22	SYN2 (0 kb, intron/Intron/MODIFIER | nc-RNA/Non coding transcript/MODIFIER | near_gene/Upstream gene/MODIFIER); TIMP4 (4.6 kb, near_gene/Downstream gene/MODIFIER); ACTG1P12 (77 kb); GSTM5P1 (110 kb)	1.202	0.972 Chronic obstructive pulmonary disease	CAND2 | IQSEC1 | MKRN2 | PPARG | RAF1 | SYN2 | TAMM41 | TIMP4 | TSEN2	Osteoclast differentiation:PPARG | Lipid and atherosclerosis:PPARG		atherosclerosis:PPARG | arteriosclerotic cardiovascular disease:PPARG | arteriosclerosis:PPARG | obstructive lung disease:PPARG | lung disease:PPARG | coronary artery disease:PPARG | lower respiratory tract disease:PPARG | chronic obstructive pulmonary disease:PPARG | urinary system disease:PPARG | kidney disease:PPARG | mouth disease:PPARG | ischemic bone disease:PPARG | myocardial infarction:PP…	collagen metabolic process:PPARG | myeloid cell differentiation:PPARG | regulation of inflammatory response:PPARG | regulation of posttranscriptional gene silencing:PPARG | regulation of gene silencing by RNA:PPARG | negative regulation of immune system process:PPARG | positive regulation of phagocytosis:PPARG | regulation of gene silencing by miRNA:PPARG | positive regulation of endocytosis:PPAR…
CHIT1	1q32.1	CHIT1	rs17531168:203147846:A:C	chr1_203178718_A_C_b38	1	C	A	0.0205711	0.8	-1.02986	0.141799	5.39786e-13	12.2678	1.65754e-11	2.38271e-11	3	CHI3L1 (0.21 kb, near_gene/Downstream gene/MODIFIER); MYBPH (2.9 kb, near_gene/Upstream gene/MODIFIER); ADORA1 (11 kb); CHIT1 (34 kb)	0.365		CHI3L1 | FMOD | KLHL12 | MYBPH | PPFIA4 | TMEM183A | TMEM183B	cGMP-PKG signaling pathway:ADORA1 | Regulation of lipolysis in adipocytes:ADORA1	Neutrophil degranulation:CHI3L1,CHIT1	atherosclerosis:CHI3L1,CHIT1 | arteriosclerotic cardiovascular disease:CHI3L1,CHIT1 | arteriosclerosis:CHI3L1,CHIT1 | obstructive lung disease:CHI3L1 | lung disease:CHI3L1 | lower respiratory tract disease:CHI3L1 | chronic obstructive pulmonary disease:CHI3L1 | urinary system disease:CHI3L1 | kidney disease:CHI3L1 | inherited metabolic disorder:CHIT1 | osteoarthritis:CHI3L1 | ischemia:ADORA1 | co…	leukocyte migration:ADORA1 | regulation of inflammatory response:ADORA1 | response to interleukin-1:CHI3L1 | cellular response to interleukin-1:CHI3L1 | negative regulation of immune system process:ADORA1 | neutrophil activation:CHI3L1,CHIT1 | regulation of leukocyte migration:ADORA1 | regulation of peptidyl-tyrosine phosphorylation:ADORA1 | neutrophil degranulation:CHI3L1,CHIT1 | neutrophil acti…
TLT_2	6p21.1	TREML2	rs10456499:41083352:G:A	chr6_41115613_G_A_b38	6	A	G	0.62716	0.947	-0.106901	0.0147731	6.53408e-13	12.1848	7.73472e-11	1.11187e-10	42	ADCY10P1 (0 kb, intron/Intron/MODIFIER | nc-RNA/Non coding transcript/MODIFIER); NFYA (16 kb); OARD1 (18 kb); TREML1 (34 kb); TREM2 (43 kb)	2.76		ADCY10P1 | AL133404.8 | APOBEC2 | C6orf130 | C6ORF130 | CCND3 | LOC221442 | NFYA | OARD1 | TREM1 | TREML2 | TREML3 | TREML3P | TREML4 | UNC5CL | unnamed	Osteoclast differentiation:TREM2	Immunoregulatory interactions between a Lymphoid and a non-Lymphoid cell:TREM1,TREM2,TREML1 | Cell surface interactions at the vascular wall:TREM1 | FOXO-mediated transcription of cell death genes:NFYA | DAP12 interactions:TREM1,TREM2 | ATF6 (ATF6-alpha) activates chaperone genes:NFYA | ATF6 (ATF6-alpha) activates chaperones:NFYA | FOXO-mediated transcription:NFYA	obstructive lung disease:TREM1 | lung disease:TREM1 | lower respiratory tract disease:TREM1 | chronic obstructive pulmonary disease:TREM1 | collagen disease:TREM1 | rheumatic disease:TREM1 | systemic scleroderma:TREM1 | scleroderma:TREM1 | pancreas disease:TREM1 | pneumonia:TREM1 | autosomal recessive disease:TREM1 | cystic fibrosis:TREM1 | dementia:TREM2 | interstitial lung disease:TREM1 | prima…	leukocyte migration:TREM1,TREM2 | myeloid leukocyte migration:TREM2 | myeloid cell differentiation:TREM2 | regulation of inflammatory response:TREM2 | positive regulation of cell activation:TREM2 | positive regulation of leukocyte activation:TREM2 | positive regulation of phagocytosis:TREM2 | positive regulation of leukocyte migration:TREM2 | regulation of leukocyte migration:TREM2 | positive reg…
CCL15	17q12	CCL15	rs74939478:34283306:T:C	chr17_35956302_T_C_b38	17	C	T	0.0171442	0.931	0.455957	0.0634921	9.67849e-13	12.0142	9.31002e-12	1.33832e-11	222	CTB-186H2.1 (0.7 kb, near_gene/Downstream gene/MODIFIER); LYZL6 (13 kb); CCL16 (20 kb); RDM1 (26 kb); CCL14 (27 kb); CCL15-CCL14 (27 kb); LRRC37A9P (38 kb); CCL15 (40 kb)	2.476		- | AC015849.16 | AC015849.19 | AC015849.2 | AP2B1 | C17orf50 | C17orf66 | CCL14 | CCL15 | CCL16 | CCL23 | CCL3 | CCL3L1 | CCL4 | CCL5 | GAS2L2 | HEATR9 | LIG3 | MMP28 | MRM1 | RDM1 | SLFN11 | SLFN13 | TAF15	Cytokine-cytokine receptor interaction:CCL14,CCL15,CCL16,CCL23,CCL5 | Viral protein interaction with cytokine and cytokine receptor:CCL14,CCL15,CCL16,CCL23,CCL5 | Chemokine signaling pathway:CCL14,CCL15,CCL16,CCL23,CCL5 | TNF signaling pathway:CCL5 | Rheumatoid arthritis:CCL5 | Human cytomegalovirus infection:CCL5 | Lipid and atherosclerosis:CCL5	Base Excision Repair:LIG3 | DNA Double-Strand Break Repair:LIG3 | Homology Directed Repair:LIG3 | Interleukin-10 signaling:CCL5 | Signaling by Interleukins:CCL5 | DNA Repair:LIG3 | HDR through MMEJ (alt-NHEJ):LIG3	atherosclerosis:CCL23,CCL5 | arteriosclerotic cardiovascular disease:CCL23,CCL5 | arteriosclerosis:CCL23,CCL5 | obstructive lung disease:CCL5 | lung disease:CCL16,CCL5 | lower respiratory tract disease:CCL16,CCL5 | chronic obstructive pulmonary disease:CCL5 | urinary system disease:CCL15,CCL5 | kidney disease:CCL15,CCL5 | kidney failure:CCL15,CCL5 | mouth disease:CCL5 | tooth disease:CCL5 | repro…	mononuclear cell migration:CCL14,CCL15,CCL16,CCL23,CCL5 | leukocyte migration:CCL14,CCL15,CCL16,CCL23,CCL5,MMP28 | collagen catabolic process:MMP28 | monocyte chemotaxis:CCL14,CCL15,CCL16,CCL23,CCL5 | myeloid leukocyte migration:CCL14,CCL15,CCL16,CCL23,CCL5,MMP28 | eosinophil chemotaxis:CCL15,CCL16,CCL23,CCL5 | collagen metabolic process:MMP28 | double-strand break repair via nonhomologous end jo…
CCL16	17q12	CCL16	rs117230744:34341558:A:G	chr17_36014518_A_G_b38	17	G	A	0.0145489	0.952	-0.514932	0.0723545	1.53076e-12	11.8151	6.11985e-11	8.79729e-11	4	CCL23 (0 kb, intron/Intron/MODIFIER | near_gene/Upstream gene/MODIFIER); RP11-104J23.2 (1.6 kb, near_gene/Downstream gene/MODIFIER); RP11-104J23.1 (2.9 kb, near_gene/Downstream gene/MODIFIER); CCL14 (12 kb); CCL15 (12 kb); CCL15-CCL14 (13 kb); CCL16 (33 kb)	5.057		AC131056.3 | CCL4 | CCL5 | MRM1 | TAF15 | ZNHIT3	Cytokine-cytokine receptor interaction:CCL14,CCL15,CCL16,CCL23 | Viral protein interaction with cytokine and cytokine receptor:CCL14,CCL15,CCL16,CCL23 | Chemokine signaling pathway:CCL14,CCL15,CCL16,CCL23		atherosclerosis:CCL23 | arteriosclerotic cardiovascular disease:CCL23 | arteriosclerosis:CCL23 | lung disease:CCL16 | lower respiratory tract disease:CCL16 | urinary system disease:CCL15 | kidney disease:CCL15 | kidney failure:CCL15 | pneumonia:CCL16 | primary bacterial infectious disease:CCL15 | skin disease:CCL23 | bacterial infectious disease:CCL15 | chronic kidney failure:CCL15 | integumentar…	mononuclear cell migration:CCL14,CCL15,CCL16,CCL23 | leukocyte migration:CCL14,CCL15,CCL16,CCL23 | monocyte chemotaxis:CCL14,CCL15,CCL16,CCL23 | myeloid leukocyte migration:CCL14,CCL15,CCL16,CCL23 | eosinophil chemotaxis:CCL15,CCL16,CCL23 | eosinophil migration:CCL15,CCL16,CCL23 | regulation of inflammatory response:CCL14 | response to interleukin-1:CCL14,CCL15,CCL16,CCL23 | cellular response to …
RARRES2	7q36.1	RARRES2	rs2159236:150017214:A:G	chr7_150320125_A_G_b38	7	G	A	0.264143	0.979	0.0880919	0.0123959	1.6458e-12	11.7836	1.40443e-10	2.01886e-10	148	ACTR3C (0 kb, intron/Intron/MODIFIER); LRRC61 (2.5 kb, near_gene/Upstream gene/MODIFIER); ZBED6CL (9.7 kb); RARRES2 (18 kb); REPIN1 (48 kb); ZNF775 (49 kb)	5.405	0.819 Protein levels in obesity // 0.63 Protein quantitative trait loci	ABCF2 | ACTR3C | ATP6V0E2 | C7orf29 | C7ORF29 | GIMAP2 | GIMAP4 | GIMAP5 | GIMAP7 | LOC100128542 | LOC728743 | LRRC61 | RARRES2 | REPIN1 | RP4-584D14.5 | RP4-584D14.6 | RP4-584D14.7 | RP5-1051J4.4 | SMARCD3 | TMEM176B | TMUB1 | unnamed | ZBED6CL | ZNF775	Regulation of actin cytoskeleton:ACTR3C	Platelet degranulation :RARRES2 | Response to elevated platelet cytosolic Ca2+:RARRES2 | Platelet activation, signaling and aggregation:RARRES2	inherited metabolic disorder:RARRES2 | obesity:RARRES2 | nutrition disease:RARRES2 | overnutrition:RARRES2 | lipid storage disease:RARRES2 | lysosomal storage disease:RARRES2 | fatty liver disease:RARRES2	mononuclear cell migration:RARRES2 | leukocyte migration:RARRES2 | myeloid leukocyte migration:RARRES2 | granulocyte migration:RARRES2 | granulocyte chemotaxis:RARRES2 | positive regulation of leukocyte migration:RARRES2 | regulation of leukocyte migration:RARRES2 | leukocyte chemotaxis:RARRES2 | positive regulation of response to external stimulus:RARRES2 | cell chemotaxis:RARRES2 | platelet deg…
AP_N	15q26.1	ANPEP	rs7183842:90400030:G:A	chr15_89856798_G_A_b38	15	A	G	0.734118	0.983	-0.0800069	0.011336	2.3201e-12	11.6345	5.90852e-10	8.4935e-10	131	AP3S2 (0 kb, intron/NMD transcript/MODIFIER | intron/Intron/MODIFIER | nc-RNA/Non coding transcript/MODIFIER | near_gene/Upstream gene/MODIFIER); C15orf38-AP3S2 (0 kb, intron/Intron/MODIFIER); MIR5094 (6.1 kb); MIR5009 (27 kb); RNU6-1111P (30 kb); RNU7-111P (41 kb); ANPEP (41 kb); C15orf38 (43 kb)	0.092	0.944 Type 2 diabetes	AC027176.22 | AC027176.22-1 | ANPEP | AP3S2 | ARPIN | C15orf38 | C15ORF38 | C15orf38-AP3S2 | CIB1 | CTD-3065B20.3 | IDH2 | MESP1 | MFGE8 | POLG | RHCG | RP11-493E3.1 | RPS12P26	Hematopoietic cell lineage:ANPEP | Peroxisome:IDH2	Neutrophil degranulation:ANPEP	myeloma:IDH2 | bone marrow cancer:IDH2 | female reproductive organ cancer:ANPEP | malignant glioma:IDH2 | blood platelet disease:IDH2 | skin disease:ANPEP | ovarian cancer:ANPEP | lymphoblastic leukemia:ANPEP | integumentary system disease:ANPEP | malignant ovarian surface epithelial-stromal neoplasm:ANPEP | ovary epithelial cancer:ANPEP | ovarian carcinoma:ANPEP | thrombocytosis:IDH2 | hemorrhag…	neutrophil activation:ANPEP | neutrophil degranulation:ANPEP | neutrophil activation involved in immune response:ANPEP | neutrophil mediated immunity:ANPEP | anterograde synaptic vesicle transport:AP3S2 | synaptic vesicle cytoskeletal transport:AP3S2 | synaptic vesicle transport along microtubule:AP3S2 | positive regulation of actin filament polymerization:ARPIN | regulation of lamellipodium orga…
TNFSF13B	13q33.3	TNFSF13B	rs374039502:108960385:T:A	chr13_108308037_T_A_b38	13	A	T	0.0255286	0.877	0.27034	0.0383606	2.49638e-12	11.6027	9.73838e-09	1.39989e-08	3	TNFSF13B (0 kb, 3'utr/3 prime UTR/MODIFIER | near_gene/Downstream gene/MODIFIER); RNA5SP39 (6.7 kb); ABHD13 (74 kb); LIG4 (90 kb)		1 Apolipoprotein A1 levels	MYO16 | TNFSF13B	Cytokine-cytokine receptor interaction:TNFSF13B | Rheumatoid arthritis:TNFSF13B | Intestinal immune network for IgA production:TNFSF13B | NF-kappa B signaling pathway:TNFSF13B	Nonhomologous End-Joining (NHEJ):LIG4 | DNA Double-Strand Break Repair:LIG4 | TNFs bind their physiological receptors:TNFSF13B | TNF receptor superfamily (TNFSF) members mediating non-canonical NF-kB pathway:TNFSF13B | TNFR2 non-canonical NF-kB pathway:TNFSF13B | DNA Repair:LIG4	urinary system disease:TNFSF13B | kidney disease:TNFSF13B | mouth disease:TNFSF13B | tooth disease:TNFSF13B | collagen disease:TNFSF13B | rheumatic disease:TNFSF13B | systemic scleroderma:TNFSF13B | scleroderma:TNFSF13B | myeloma:LIG4,TNFSF13B | bone marrow cancer:LIG4,TNFSF13B | periodontal disease:TNFSF13B | pre-eclampsia:TNFSF13B | periodontitis:TNFSF13B | malignant glioma:LIG4 | blood platele…	double-strand break repair via nonhomologous end joining:LIG4 | non-recombinational repair:LIG4 | positive regulation of cell activation:TNFSF13B | positive regulation of leukocyte activation:TNFSF13B | response to tumor necrosis factor:TNFSF13B | cellular response to tumor necrosis factor:TNFSF13B | positive regulation of lymphocyte activation:TNFSF13B | regulation of lymphocyte proliferation:TN…
CCL24	7q11.23	CCL24	rs62475494:75377735:C:T	chr7_75748417_C_T_b38	7	T	C	0.15289	0.875	-0.309795	0.0440596	2.7936e-12	11.5538	2.64745e-11	3.80571e-11	88	HIP1 (9.5 kb); CCL26 (21 kb); CCL24 (63 kb); RHBDD2 (94 kb)	4.818		DTX2 | HIP1 | POM121C | POMZP3 | POR | RHBDD2 | YWHAG	Cytokine-cytokine receptor interaction:CCL24,CCL26 | Viral protein interaction with cytokine and cytokine receptor:CCL24,CCL26 | Chemokine signaling pathway:CCL24,CCL26	Signaling by NOTCH:DTX2 | Clathrin-mediated endocytosis:HIP1 | Activated NOTCH1 Transmits Signal to the Nucleus:DTX2	obstructive lung disease:CCL24 | lung disease:CCL24 | lower respiratory tract disease:CCL24 | bronchial disease:CCL24 | inflammatory bowel disease:CCL24,CCL26 | skin disease:CCL24,CCL26 | intestinal disease:CCL24,CCL26 | colitis:CCL24,CCL26 | ulcerative colitis:CCL24,CCL26 | integumentary system disease:CCL24,CCL26 | dermatitis:CCL24,CCL26 | asthma:CCL24 | atopic dermatitis:CCL24,CCL26 | brain di…	mononuclear cell migration:CCL24,CCL26 | leukocyte migration:CCL24,CCL26 | monocyte chemotaxis:CCL24,CCL26 | myeloid leukocyte migration:CCL24,CCL26 | eosinophil chemotaxis:CCL24,CCL26 | eosinophil migration:CCL24,CCL26 | regulation of inflammatory response:CCL24 | response to interleukin-1:CCL24,CCL26 | cellular response to interleukin-1:CCL24,CCL26 | granulocyte migration:CCL24,CCL26 | granuloc…
DLK_1	14q32.2	DLK1	rs76006621:101235455:C:T	chr14_100769118_C_T_b38	14	T	C	0.100793	0.981	-0.22743	0.0326135	4.17841e-12	11.379	1.34063e-10	1.92716e-10	28	MEG3 (10 kb); DLK1 (34 kb); MIR2392 (45 kb); MIR770 (83 kb)	1.053		AL117190.6 | AL117190.6-1 | AL117190.6-2 | AL117190.6-3 | AL117190.6-4 | BEGAIN | DLK1 | ENST00000398460 | ENST00000398461 | MEG3 | SLC25A29 | WARS | WDR25		Signaling by NOTCH:DLK1 | Activated NOTCH1 Transmits Signal to the Nucleus:DLK1	obesity:DLK1 | nutrition disease:DLK1 | overnutrition:DLK1 | central nervous system cancer:MEG3 | meningioma:MEG3 | cell type benign neoplasm:DLK1,MEG3	Notch signaling pathway:DLK1 | negative regulation of protein phosphorylation:WARS1 | negative regulation of phosphorylation:WARS1 | negative regulation of protein kinase activity:WARS1 | negative regulation of cell growth:MEG3 | negative regulation of growth:MEG3 | negative regulation of kinase activity:WARS1 | negative regulation of transferase activity:WARS1 | regulation of Notch signaling pat…
CHIT1	1q32.1	CHIT1	rs10753935:203054310:G:A	chr1_203085182_G_A_b38	1	A	G	0.440424	0.88	-0.262615	0.0379775	6.26271e-12	11.2032	1.81259e-10	2.60559e-10	54	MYOG (0 kb, intron/Intron/MODIFIER); ADORA1 (5.5 kb); PPFIA4 (6.4 kb); TMEM183A (60 kb)	0.048	0.334 Asthma // 0.324 Asthma (childhood onset)	ADORA1 | ATP2B4 | BTG2 | CHI3L1 | CHIT1 | CYB5R1 | KDM5B | KLHL12 | MYBPH | MYOG | PPFIA4 | PTPN7 | ZC3H11A	MAPK signaling pathway:PTPN7 | cGMP-PKG signaling pathway:ADORA1 | Regulation of lipolysis in adipocytes:ADORA1	Neutrophil degranulation:CHI3L1 | Platelet degranulation :CYB5R1 | Response to elevated platelet cytosolic Ca2+:CYB5R1 | Signaling by Interleukins:PTPN7 | Platelet activation, signaling and aggregation:CYB5R1 | Interleukin-1 family signaling:PTPN7 | TCF dependent signaling in response to WNT:KLHL12 | Signaling by WNT:KLHL12	atherosclerosis:CHI3L1 | arteriosclerotic cardiovascular disease:CHI3L1 | arteriosclerosis:CHI3L1 | obstructive lung disease:CHI3L1 | lung disease:CHI3L1 | lower respiratory tract disease:CHI3L1 | chronic obstructive pulmonary disease:CHI3L1 | urinary system disease:CHI3L1 | kidney disease:CHI3L1 | osteoarthritis:CHI3L1 | ischemia:ADORA1 | congestive heart failure:ADORA1,CHI3L1 | sarcoidosis:CHI3…	leukocyte migration:ADORA1 | regulation of inflammatory response:ADORA1 | response to interleukin-1:CHI3L1 | cellular response to interleukin-1:CHI3L1 | negative regulation of immune system process:ADORA1 | neutrophil activation:CHI3L1 | regulation of leukocyte migration:ADORA1 | regulation of peptidyl-tyrosine phosphorylation:ADORA1 | neutrophil degranulation:CHI3L1 | neutrophil activation invol…
PSP_D	10q23.1	SFTPD	rs9665678:82233542:C:G	chr10_80473786_C_G_b38	10	G	C	0.168936	0.956	-0.220022	0.0319505	7.62682e-12	11.1177	2.72455e-11	3.91654e-11	23	TSPAN14 (0 kb, intron/Intron/MODIFIER | nc-RNA/Non coding transcript/MODIFIER); FAM213A (41 kb); SH2D4B (64 kb); DYDC2 (110 kb)	4.661		AL359195.1 | ANXA11 | C10orf57 | C10ORF57 | C10orf58 | DYDC2 | EIF5AP4 | FAM213A | MAT1A | MBL1P | PLAC9 | RP11-137H2.2 | RP11-137H2.4 | RP11-137H2.6 | RP11-40F6.1 | SFTPD | TSPAN14 | unnamed	Phagosome:SFTPD	Amyloid fiber formation:TSPAN14 | Signal regulatory protein family interactions:SFTPD | Immunoregulatory interactions between a Lymphoid and a non-Lymphoid cell:SFTPD | Neutrophil degranulation:TSPAN14 | Diseases associated with surfactant metabolism:SFTPD | Surfactant metabolism:SFTPD | Regulation of TLR by endogenous ligand:SFTPD	obstructive lung disease:SFTPD | lung disease:SFTPD | coronary artery disease:SFTPD | lower respiratory tract disease:SFTPD | chronic obstructive pulmonary disease:SFTPD | mouth disease:SFTPD | ischemic bone disease:ANXA11 | tooth disease:SFTPD | collagen disease:SFTPD | rheumatic disease:SFTPD | systemic scleroderma:SFTPD | scleroderma:SFTPD | pneumonia:SFTPD | periodontal disease:SFTPD | obesit…	leukocyte migration:SFTPD | myeloid leukocyte migration:SFTPD | myeloid cell differentiation:PRXL2A | negative regulation of immune system process:SFTPD | positive regulation of phagocytosis:SFTPD | neutrophil activation:TSPAN14 | positive regulation of endocytosis:SFTPD | leukocyte chemotaxis:SFTPD | regulation of phagocytosis:SFTPD | neutrophil degranulation:TSPAN14 | neutrophil activation invo…
MMP_3	11q22.2	MMP3	rs486055:102650424:C:T	chr11_102779693_C_T_b38	11	T	C	0.175273	1	-0.160132	0.0235239	1.30913e-11	10.883	2.71472e-10	3.90241e-10	139	MMP10 (0 kb, exon/Missense/MODERATE); WTAPP1 (0 kb, intron/Intron/MODIFIER | nc-RNA/Non coding transcript/MODIFIER | near_gene/Upstream gene/MODIFIER); MMP1 (10 kb); MMP8 (53 kb)	11.07	1 Matrix metalloproteinase-10 levels	DYNC2H1 | MMP27 | RP11-817J15.3 | TMEM123	Rheumatoid arthritis:MMP1 | Lipid and atherosclerosis:MMP1	Extracellular matrix organization:MMP1,MMP10,MMP8 | Collagen degradation:MMP1,MMP10,MMP8 | Activation of Matrix Metalloproteinases:MMP1,MMP10,MMP8 | Neutrophil degranulation:MMP8 | Cell surface interactions at the vascular wall:MMP1 | Degradation of the extracellular matrix:MMP1,MMP10,MMP8 | Signaling by Interleukins:MMP1 | Regulation of Insulin-like Growth Factor (IGF) transport and uptake by In…	atherosclerosis:MMP1,MMP8 | arteriosclerotic cardiovascular disease:MMP1,MMP8 | arteriosclerosis:MMP1,MMP8 | obstructive lung disease:MMP1,MMP8 | lung disease:MMP1,MMP8 | coronary artery disease:MMP1,MMP8 | lower respiratory tract disease:MMP1,MMP8 | chronic obstructive pulmonary disease:MMP1 | urinary system disease:MMP1 | kidney disease:MMP1 | kidney failure:MMP1 | mouth disease:MMP1,MMP8 | myo…	leukocyte migration:MMP1 | collagen catabolic process:MMP1,MMP10,MMP27,MMP8 | collagen metabolic process:MMP1,MMP10,MMP27,MMP8 | regulation of inflammatory response:MMP8 | positive regulation of cell activation:MMP8 | extracellular matrix disassembly:MMP1,MMP10,MMP8 | positive regulation of leukocyte activation:MMP8 | neutrophil activation:MMP8 | positive regulation of response to external stimul…
PGLYRP1	19q13.32	PGLYRP1	rs2072563:46526648:G:A	chr19_46023390_G_A_b38	19	A	G	0.329196	0.985	-0.107752	0.0158457	1.37423e-11	10.8619	8.80576e-09	1.26583e-08	37	PGLYRP1 (0.32 kb, near_gene/Upstream gene/MODIFIER); CCDC61 (2.1 kb, near_gene/Downstream gene/MODIFIER); CTC-344H19.4 (4.3 kb, near_gene/Upstream gene/MODIFIER); MIR769 (4.3 kb, near_gene/Downstream gene/MODIFIER); IGFL4 (16 kb); NOVA2 (50 kb)	7.212		AC006262.5 | AC006262.6 | ARHGAP35 | CCDC61 | CLASRP | CTC-344H19.4 | DMWD | ERCC2 | GEMIN7 | HSA-MIR | PGLYRP1 | PPP1R13L | RTN2 | SYMPK		Neutrophil degranulation:PGLYRP1	atherosclerosis:PGLYRP1 | arteriosclerotic cardiovascular disease:PGLYRP1 | arteriosclerosis:PGLYRP1	regulation of inflammatory response:PGLYRP1 | negative regulation of hemopoiesis:PGLYRP1 | negative regulation of immune system process:PGLYRP1 | neutrophil activation:PGLYRP1 | neutrophil degranulation:PGLYRP1 | neutrophil activation involved in immune response:PGLYRP1 | neutrophil mediated immunity:PGLYRP1 | dephosphorylation:SYMPK | regulation of hemopoiesis:PGLYRP1 | regulation of lymphocyte …
IL_1RT2	2q11.2	IL1R2	rs5832990:102515376:C:CAGTT	chr2_101898914_C_CAGTT_b38	2	CAGTT	C	0.567339	0.995	-0.0755265	0.0111734	1.80829e-11	10.7427	1.61999e-10	2.32874e-10	18	FLJ20373 (4.2 kb, near_gene/Downstream gene/MODIFIER); MAP4K4 (4.2 kb, near_gene/Downstream gene/MODIFIER); IL1R2 (93 kb); IL1R1 (170 kb)		0.387 Height	AC005035.1 | AC007278.3 | C2orf29 | FLJ20373 | IL18R1 | IL18RAP | IL1R1 | IL1R2 | LOC100131131 | MAP4K4 | MFSD9 | SNORD89	Cytokine-cytokine receptor interaction:IL18R1,IL1R1,IL1R2 | Viral protein interaction with cytokine and cytokine receptor:IL18R1 | Osteoclast differentiation:IL1R1 | Hematopoietic cell lineage:IL1R1,IL1R2 | MAPK signaling pathway:IL1R1,MAP4K4 | Human T-cell leukemia virus 1 infection:IL1R1,IL1R2 | TNF signaling pathway:IL18R1 | Human cytomegalovirus infection:IL1R1 | Prostate cancer:IL1R2 | NF-ka…	Oxidative Stress Induced Senescence:MAP4K4 | Interleukin-10 signaling:IL1R1,IL1R2 | Signaling by Interleukins:IL18R1,IL1R1,IL1R2 | Interleukin-1 family signaling:IL18R1,IL1R1,IL1R2 | Cellular Senescence:MAP4K4	obstructive lung disease:IL18R1 | lung disease:IL18R1 | lower respiratory tract disease:IL18R1 | urinary system disease:IL1R1 | kidney disease:IL1R1 | mouth disease:IL1R2 | tooth disease:IL1R2 | reproductive system disease:IL1R1,IL1R2 | osteoarthritis:IL1R1 | female reproductive system disease:IL1R1 | periodontal disease:IL1R2 | bronchial disease:IL18R1 | sarcoidosis:IL18R1 | Human immunodeficien…	leukocyte migration:IL1R1 | myeloid leukocyte migration:IL1R1 | regulation of inflammatory response:IL1R1,IL1R2 | response to interleukin-1:IL1R1,IL1R2 | cellular response to interleukin-1:IL1R1,IL1R2 | granulocyte migration:IL1R1 | positive regulation of leukocyte migration:IL1R1 | regulation of leukocyte migration:IL1R1 | neutrophil migration:IL1R1 | negative regulation of proteolysis:IL1R2 | T…
MMP_3	11q22.2	MMP3	rs504875:102678441:G:A	chr11_102807710_G_A_b38	11	A	G	0.927112	0.933	-0.239875	0.0355857	2.05142e-11	10.6879	4.06387e-10	5.84182e-10	33	AP000619.6 (0 kb, nc-exon/Non coding transcript exon/MODIFIER | nc-RNA/Non coding transcript/MODIFIER); WTAPP1 (0 kb, intron/Intron/MODIFIER | nc-RNA/Non coding transcript/MODIFIER); MMP1 (9.5 kb); MMP10 (27 kb); MMP3 (28 kb)	3.684	0.41 Post bronchodilator FEV1/FVC ratio		TNF signaling pathway:MMP3 | Rheumatoid arthritis:MMP1,MMP3 | Prostate cancer:MMP3 | Lipid and atherosclerosis:MMP1,MMP3	Extracellular matrix organization:MMP1,MMP10,MMP3 | Collagen degradation:MMP1,MMP10,MMP3 | Signaling by Nuclear Receptors:MMP3 | ESR-mediated signaling:MMP3 | Activation of Matrix Metalloproteinases:MMP1,MMP10,MMP3 | Cell surface interactions at the vascular wall:MMP1 | Degradation of the extracellular matrix:MMP1,MMP10,MMP3 | Signaling by Interleukins:MMP1,MMP3 | Regulation of Insulin-like Growt…	atherosclerosis:MMP1,MMP3 | arteriosclerotic cardiovascular disease:MMP1,MMP3 | arteriosclerosis:MMP1,MMP3 | obstructive lung disease:MMP1,MMP3 | lung disease:MMP1,MMP3 | coronary artery disease:MMP1,MMP3 | lower respiratory tract disease:MMP1,MMP3 | chronic obstructive pulmonary disease:MMP1,MMP3 | urinary system disease:MMP1 | kidney disease:MMP1 | kidney failure:MMP1 | mouth disease:MMP1,MMP3 …	leukocyte migration:MMP1 | collagen catabolic process:MMP1,MMP10,MMP3 | collagen metabolic process:MMP1,MMP10,MMP3 | regulation of inflammatory response:MMP3 | extracellular matrix disassembly:MMP1,MMP10,MMP3 | extracellular matrix organization:MMP1,MMP10,MMP3 | extracellular structure organization:MMP1,MMP10,MMP3 | regulation of neuroinflammatory response:MMP3 | cellular response to reactive oxy…
CHI3L1	1q32.1	CHI3L1	rs12565957:203113189:T:C	chr1_203144061_T_C_b38	1	C	T	0.159113	0.883	0.269844	0.0401562	2.36124e-11	10.6269	2.19959e-09	3.1619e-09	36	ADORA1 (0 kb, intron/Intron/MODIFIER | nc-RNA/Non coding transcript/MODIFIER); RP11-335O13.8 (0 kb, intron/Intron/MODIFIER | nc-RNA/Non coding transcript/MODIFIER); MYBPH (24 kb); CHI3L1 (35 kb)	9.974		ADORA1 | ATP2B4 | BTG2 | CHI3L1 | KDM5B | KLHL12 | LGR6 | MYBPH | PPFIA4 | unnamed	cGMP-PKG signaling pathway:ADORA1,ATP2B4 | Regulation of lipolysis in adipocytes:ADORA1	Neutrophil degranulation:CHI3L1	atherosclerosis:CHI3L1 | arteriosclerotic cardiovascular disease:CHI3L1 | arteriosclerosis:CHI3L1 | obstructive lung disease:CHI3L1 | lung disease:CHI3L1 | lower respiratory tract disease:CHI3L1 | chronic obstructive pulmonary disease:CHI3L1 | urinary system disease:CHI3L1 | kidney disease:CHI3L1 | osteoarthritis:CHI3L1 | ischemia:ADORA1 | congestive heart failure:ADORA1,CHI3L1 | sarcoidosis:CHI3…	leukocyte migration:ADORA1 | regulation of inflammatory response:ADORA1 | response to interleukin-1:CHI3L1 | cellular response to interleukin-1:CHI3L1 | negative regulation of immune system process:ADORA1 | neutrophil activation:CHI3L1 | regulation of leukocyte migration:ADORA1 | regulation of peptidyl-tyrosine phosphorylation:ADORA1 | neutrophil degranulation:CHI3L1 | neutrophil activation invol…
OPG	8q24.12	TNFRSF11B	rs11300005:120101198:CT:C	chr8_119088959_CT_C_b38	8	C	CT	0.492508	0.996	0.073406	0.010956	2.69578e-11	10.5693	8.53754e-08	1.22727e-07	174	COLEC10 (0 kb, intron/Intron/MODIFIER | nc-RNA/Non coding transcript/MODIFIER); MAL2 (76 kb); RNU6-12P (110 kb); TNFRSF11B (140 kb)	4.075	0.887 Blood protein levels in cardiovascular risk	COLEC10 | ENPP2 | MAL2 | NOV | RP11-278I4.2 | SAMD12 | TNFRSF11B	Cytokine-cytokine receptor interaction:TNFRSF11B | Osteoclast differentiation:TNFRSF11B	TNFs bind their physiological receptors:TNFRSF11B | TNFR2 non-canonical NF-kB pathway:TNFRSF11B	atherosclerosis:TNFRSF11B | arteriosclerotic cardiovascular disease:TNFRSF11B | arteriosclerosis:TNFRSF11B | obstructive lung disease:TNFRSF11B | lung disease:TNFRSF11B | coronary artery disease:TNFRSF11B | lower respiratory tract disease:TNFRSF11B | chronic obstructive pulmonary disease:TNFRSF11B | urinary system disease:TNFRSF11B | kidney disease:TNFRSF11B | kidney failure:TNFRSF11B | mouth dis…	mononuclear cell migration:CCN3 | leukocyte migration:CCN3 | monocyte chemotaxis:CCN3 | myeloid leukocyte migration:CCN3 | regulation of inflammatory response:CCN3 | negative regulation of immune system process:CCN3 | regulation of leukocyte migration:CCN3 | leukocyte chemotaxis:CCN3 | regulation of peptidyl-tyrosine phosphorylation:ENPP2 | extracellular matrix organization:TNFRSF11B | cell chemo…
IL_6RA	1q21.3	IL6R	rs76289529:154516404:C:T	chr1_154543928_C_T_b38	1	T	C	0.023593	0.807	0.308902	0.0463982	3.57895e-11	10.4462	2.51637e-10	3.61728e-10	0	TDRD10 (0 kb, intron/Intron/MODIFIER | nc-RNA/Non coding transcript/MODIFIER); UBE2Q1 (4.6 kb, near_gene/Downstream gene/MODIFIER); UBE2Q1-AS1 (9.7 kb); CHRNB2 (24 kb); ADAR (38 kb); SHE (42 kb)	5.14		ADAR | HAX1 | S100A13 | UBE2Q1		mRNA Editing:ADAR	mouth disease:ADAR | astrocytoma:ADAR | dementia:CHRNB2 | malignant glioma:ADAR | synucleinopathy:CHRNB2 | systemic lupus erythematosus:ADAR | brain disease:CHRNB2 | Alzheimer's disease:CHRNB2 | tauopathy:CHRNB2 | lupus erythematosus:ADAR | adenosine deaminase deficiency:ADAR | severe combined immunodeficiency:ADAR | combined T cell and B cell immunodeficiency:ADAR | Lewy body dementia:CHRNB2 | f…	protein heterooligomerization:CHRNB2 | myeloid cell differentiation:ADAR | positive regulation of cell activation:CHRNB2 | positive regulation of leukocyte activation:CHRNB2 | regulation of posttranscriptional gene silencing:ADAR | regulation of gene silencing by RNA:ADAR | negative regulation of immune system process:ADAR | regulation of gene silencing:ADAR | positive regulation of lymphocyte ac…
FAS	10q23.31	FAS	rs2031612:90766980:T:C	chr10_89007223_T_C_b38	10	C	T	0.366143	0.999	0.0851887	0.0128219	3.91914e-11	10.4068	1.15067e-08	1.65409e-08	53	FAS (0 kb, intron/NMD transcript/MODIFIER | intron/Intron/MODIFIER | nc-RNA/Non coding transcript/MODIFIER); ACTA2 (16 kb); STAMBPL1 (32 kb); MIR4679-2 (56 kb)	11.61	0.452 Blood protein levels // 0.452 Chronic lymphocytic leukemia	ACTA2 | AL157394.15 | ANKRD22 | FAS | IFIT1 | LIPN | RP11-399O19.3 | RP11-399O19.9 | STAMBPL1	Cytokine-cytokine receptor interaction:FAS | Proteoglycans in cancer:FAS | MAPK signaling pathway:FAS | Vascular smooth muscle contraction:ACTA2 | TNF signaling pathway:FAS | Human cytomegalovirus infection:FAS | Lipid and atherosclerosis:FAS | Apelin signaling pathway:ACTA2	Signaling by NOTCH:ACTA2 | Regulation of necroptotic cell death:FAS | TP53 Regulates Transcription of Death Receptors and Ligands:FAS | RIPK1-mediated regulated necrosis:FAS | Regulated Necrosis:FAS | Smooth Muscle Contraction:ACTA2	atherosclerosis:ACTA2 | arteriosclerotic cardiovascular disease:ACTA2 | arteriosclerosis:ACTA2 | obstructive lung disease:FAS | lung disease:FAS | lower respiratory tract disease:FAS | chronic obstructive pulmonary disease:FAS | urinary system disease:FAS | kidney disease:FAS | reproductive system disease:FAS | collagen disease:FAS | inherited metabolic disorder:FAS | rheumatic disease:FAS | syst…	regulation of peptidase activity:FAS | regulation of endopeptidase activity:FAS | renal system vasculature development:ACTA2 | kidney vasculature development:ACTA2 | glomerular mesangium development:ACTA2 | response to hyperoxia:FAS | response to oxygen levels:FAS | positive regulation of apoptotic signaling pathway:FAS | response to mechanical stimulus:FAS | glomerulus vasculature development:AC…
MMP_3	11q22.2	MMP3	rs111501139:102689389:C:T	chr11_102818658_C_T_b38	11	T	C	0.0873873	0.985	0.211691	0.0319013	4.13793e-11	10.3832	7.30005e-10	1.04938e-09	30	WTAPP1 (0 kb, intron/Intron/MODIFIER | nc-RNA/Non coding transcript/MODIFIER); MMP3 (17 kb); MMP1 (20 kb); MMP10 (38 kb); MMP12 (44 kb)	1.02		BIRC3 | DCUN1D5 | MMP1 | MMP3	TNF signaling pathway:MMP3 | Rheumatoid arthritis:MMP1,MMP3 | Prostate cancer:MMP3 | Lipid and atherosclerosis:MMP1,MMP3	Extracellular matrix organization:MMP1,MMP10,MMP12,MMP3 | Collagen degradation:MMP1,MMP10,MMP12,MMP3 | Signaling by Nuclear Receptors:MMP3 | ESR-mediated signaling:MMP3 | Activation of Matrix Metalloproteinases:MMP1,MMP10,MMP3 | Cell surface interactions at the vascular wall:MMP1 | Degradation of the extracellular matrix:MMP1,MMP10,MMP12,MMP3 | Signaling by Interleukins:MMP1,MMP3 | Regulation of …	atherosclerosis:MMP1,MMP12,MMP3 | arteriosclerotic cardiovascular disease:MMP1,MMP12,MMP3 | arteriosclerosis:MMP1,MMP12,MMP3 | obstructive lung disease:MMP1,MMP12,MMP3 | lung disease:MMP1,MMP12,MMP3 | coronary artery disease:MMP1,MMP3 | lower respiratory tract disease:MMP1,MMP12,MMP3 | chronic obstructive pulmonary disease:MMP1,MMP12,MMP3 | urinary system disease:MMP1 | kidney disease:MMP1 | kidn…	leukocyte migration:MMP1 | collagen catabolic process:MMP1,MMP10,MMP12,MMP3 | collagen metabolic process:MMP1,MMP10,MMP12,MMP3 | regulation of inflammatory response:MMP3 | extracellular matrix disassembly:MMP1,MMP10,MMP12,MMP3 | negative regulation of immune system process:MMP12 | extracellular matrix organization:MMP1,MMP10,MMP12,MMP3 | extracellular structure organization:MMP1,MMP10,MMP12,MMP3 …
SHPS_1	20p13	SIRPA	rs11699191:1692185:C:A	chr20_1711539_C_A_b38	20	A	C	0.0391641	0.996	0.218866	0.0330907	4.77678e-11	10.3209	1.39874e-09	2.01069e-09	12	SIRPB3P (3.3 kb, near_gene/Upstream gene/MODIFIER); RN7SL561P (45 kb); SIRPG (54 kb); SIRPB1 (91 kb)	10.15	0.752 Intracranial aneurysm // 0.44 Adolescent idiopathic scoliosis	FKBP1A | NOP56 | NSFL1C | PSMF1 | RP4-576H24.2 | SIRPB1 | SIRPB2 | SIRPD | SIRPG | SNPH	Osteoclast differentiation:SIRPB1,SIRPG	Signal regulatory protein family interactions:SIRPB1,SIRPG | Neutrophil degranulation:SIRPB1 | Cell surface interactions at the vascular wall:SIRPG | DAP12 interactions:SIRPB1 | TGF-beta receptor signaling activates SMADs:FKBP1A	motor neuron disease:FKBP1A | Alzheimer's disease:FKBP1A | tauopathy:FKBP1A	leukocyte migration:SIRPG | positive regulation of cell activation:SIRPB1,SIRPG | positive regulation of leukocyte activation:SIRPB1,SIRPG | positive regulation of phagocytosis:SIRPB1,SIRPG | neutrophil activation:SIRPB1 | positive regulation of endocytosis:SIRPB1,SIRPG | regulation of phagocytosis:SIRPB1,SIRPG | neutrophil degranulation:SIRPB1 | neutrophil activation involved in immune response:…
SHPS_1	20p13	SIRPA	rs2147336:1612279:G:A	chr20_1631633_G_A_b38	20	A	G	0.656568	0.993	0.0900509	0.0137096	6.45431e-11	10.1902	1.769e-09	2.54293e-09	62	SIRPG (0 kb, intron/Intron/MODIFIER | near_gene/Upstream gene/MODIFIER); RP11-77C3.3 (1.9 kb, near_gene/Upstream gene/MODIFIER); SIRPB1 (12 kb); SIRPB3P (34 kb); RN7SL561P (35 kb)	1.779	0.986 Type 1 diabetes	FKBP1A | NSFL1C | RP11-77C3.3 | RP4-576H24.2 | SIRPA | SIRPB1 | SIRPB2 | SIRPD | SIRPG | SNPH | unnamed	Osteoclast differentiation:SIRPB1,SIRPG	Signal regulatory protein family interactions:SIRPB1,SIRPG | Neutrophil degranulation:SIRPB1 | Cell surface interactions at the vascular wall:SIRPG | DAP12 interactions:SIRPB1 | TGF-beta receptor signaling activates SMADs:FKBP1A	motor neuron disease:FKBP1A | Alzheimer's disease:FKBP1A | tauopathy:FKBP1A	leukocyte migration:SIRPG | positive regulation of cell activation:SIRPB1,SIRPG | positive regulation of leukocyte activation:SIRPB1,SIRPG | positive regulation of phagocytosis:SIRPB1,SIRPG | neutrophil activation:SIRPB1 | positive regulation of endocytosis:SIRPB1,SIRPG | regulation of phagocytosis:SIRPB1,SIRPG | neutrophil degranulation:SIRPB1 | neutrophil activation involved in immune response:…
CCL24	7q11.23	CCL24	rs112059545:75390530:C:A	chr7_75761212_C_A_b38	7	A	C	0.476836	0.979	0.192213	0.0295949	1.04481e-10	9.98096	8.58926e-10	1.23471e-09	46	CCL26 (8.3 kb); HIP1 (22 kb); CCL24 (50 kb); RHBDD2 (81 kb)	0.178		AC018720.10 | CCL26 | DTX2 | HIP1 | HSPB1 | LOC100133091 | POM121C | POMZP3 | POR | RHBDD2 | STYXL1 | TRIM74 | YWHAG	Cytokine-cytokine receptor interaction:CCL24,CCL26 | Viral protein interaction with cytokine and cytokine receptor:CCL24,CCL26 | MAPK signaling pathway:HSPB1 | Chemokine signaling pathway:CCL24,CCL26	Signaling by Nuclear Receptors:HSPB1 | ESR-mediated signaling:HSPB1 | MAPK family signaling cascades:HSPB1 | Clathrin-mediated endocytosis:HIP1	atherosclerosis:HSPB1 | arteriosclerotic cardiovascular disease:HSPB1 | arteriosclerosis:HSPB1 | obstructive lung disease:CCL24,HSPB1 | lung disease:CCL24,HSPB1 | lower respiratory tract disease:CCL24,HSPB1 | chronic obstructive pulmonary disease:HSPB1 | reproductive system disease:HSPB1 | pancreas disease:HSPB1 | myeloma:HSPB1 | bone marrow cancer:HSPB1 | ischemia:HSPB1 | bronchial disease:CCL24…	mononuclear cell migration:CCL24,CCL26 | leukocyte migration:CCL24,CCL26 | monocyte chemotaxis:CCL24,CCL26 | myeloid leukocyte migration:CCL24,CCL26 | eosinophil chemotaxis:CCL24,CCL26 | eosinophil migration:CCL24,CCL26 | regulation of inflammatory response:CCL24 | response to interleukin-1:CCL24,CCL26 | cellular response to interleukin-1:CCL24,CCL26 | granulocyte migration:CCL24,CCL26 | granuloc…
CCL24	7q11.23	CCL24	rs2302006:75442730:T:G	chr7_75813412_T_G_b38	7	G	T	0.207491	0.853	-0.252944	0.0390658	1.18977e-10	9.92454	9.66452e-10	1.38927e-09	35	CCL24 (0 kb, exon/Missense/MODERATE); CCL26 (24 kb); RHBDD2 (29 kb); HIP1 (74 kb)	0.868	1 Eosinophil percentage of white cells	CCL24 | DTX2 | HIP1 | POMZP3 | POR | RHBDD2 | STYXL1 | TMEM120A | TRIM73 | WBSCR16	Cytokine-cytokine receptor interaction:CCL24,CCL26 | Viral protein interaction with cytokine and cytokine receptor:CCL24,CCL26 | Chemokine signaling pathway:CCL24,CCL26	Clathrin-mediated endocytosis:HIP1	obstructive lung disease:CCL24 | lung disease:CCL24 | lower respiratory tract disease:CCL24 | bronchial disease:CCL24 | inflammatory bowel disease:CCL24,CCL26 | skin disease:CCL24,CCL26 | intestinal disease:CCL24,CCL26 | colitis:CCL24,CCL26 | ulcerative colitis:CCL24,CCL26 | integumentary system disease:CCL24,CCL26 | dermatitis:CCL24,CCL26 | asthma:CCL24 | atopic dermatitis:CCL24,CCL26 | brain di…	mononuclear cell migration:CCL24,CCL26 | leukocyte migration:CCL24,CCL26 | monocyte chemotaxis:CCL24,CCL26 | myeloid leukocyte migration:CCL24,CCL26 | eosinophil chemotaxis:CCL24,CCL26 | eosinophil migration:CCL24,CCL26 | regulation of inflammatory response:CCL24 | response to interleukin-1:CCL24,CCL26 | cellular response to interleukin-1:CCL24,CCL26 | granulocyte migration:CCL24,CCL26 | granuloc…
CNTN1	12q12	CNTN1	rs3904168:41176322:C:T	chr12_40782520_C_T_b38	12	T	C	0.711367	0.966	0.0793479	0.0123052	1.41244e-10	9.85003	7.08762e-07	1.01885e-06	92	CNTN1 (0 kb, intron/Intron/MODIFIER); MUC19 (210 kb); RNU6-713P (230 kb)	10.6		CNTN1 | LRRK2 | RP11-476D10.1		Signaling by NOTCH:CNTN1 | Dectin-2 family:MUC19 | Defective GALNT3 causes familial hyperphosphatemic tumoral calcinosis (HFTC):MUC19 | Defective GALNT12 causes colorectal cancer 1 (CRCS1):MUC19 | Defective C1GALT1C1 causes Tn polyagglutination syndrome (TNPS):MUC19 | Termination of O-glycan biosynthesis:MUC19 | Diseases of glycosylation:MUC19 | O-linked glycosylation of mucins:MUC19 | Diseases a…	dementia:LRRK2 | motor neuron disease:LRRK2 | amyotrophic lateral sclerosis:LRRK2 | synucleinopathy:LRRK2 | salivary gland carcinoma:MUC19 | brain disease:LRRK2 | mucoepidermoid carcinoma:MUC19 | salivary gland cancer:MUC19 | Alzheimer's disease:LRRK2 | tauopathy:LRRK2 | oral cavity cancer:MUC19 | multiple system atrophy:LRRK2 | myopathy:CNTN1 | muscle tissue disease:CNTN1 | muscular disease:CNTN…	regulation of inflammatory response:LRRK2 | positive regulation of cell activation:LRRK2 | positive regulation of leukocyte activation:LRRK2 | positive regulation of endocytosis:LRRK2 | positive regulation of response to external stimulus:LRRK2 | regulation of peptidyl-tyrosine phosphorylation:CNTN1 | positive regulation of inflammatory response:LRRK2 | regulation of endocytosis:LRRK2 | Notch sig…
MMP_3	11q22.2	MMP3	rs10895372:102819574:T:C	chr11_102948845_T_C_b38	11	C	T	0.13515	0.998	0.168249	0.0261032	1.43817e-10	9.84219	2.38997e-09	3.43558e-09	79	MMP13 (0 kb, intron/Intron/MODIFIER); RNU7-159P (45 kb); MMP12 (74 kb); MMP3 (110 kb)	2.662		BIRC2 | DCUN1D5 | DYNC2H1 | PDGFD	TNF signaling pathway:MMP3 | Rheumatoid arthritis:MMP3 | Prostate cancer:MMP3 | Lipid and atherosclerosis:MMP3	Extracellular matrix organization:MMP12,MMP13,MMP3 | Collagen degradation:MMP12,MMP13,MMP3 | Signaling by Nuclear Receptors:MMP3 | ESR-mediated signaling:MMP3 | Activation of Matrix Metalloproteinases:MMP13,MMP3 | Degradation of the extracellular matrix:MMP12,MMP13,MMP3 | Signaling by Interleukins:MMP3 | Assembly of collagen fibrils and other multimeric structures:MMP13,MMP3 | Collagen formation:…	atherosclerosis:MMP12,MMP3 | arteriosclerotic cardiovascular disease:MMP12,MMP3 | arteriosclerosis:MMP12,MMP3 | obstructive lung disease:MMP12,MMP13,MMP3 | lung disease:MMP12,MMP13,MMP3 | coronary artery disease:MMP3 | lower respiratory tract disease:MMP12,MMP13,MMP3 | chronic obstructive pulmonary disease:MMP12,MMP13,MMP3 | mouth disease:MMP12,MMP13,MMP3 | ischemic bone disease:MMP13,MMP3 | myoc…	collagen catabolic process:MMP12,MMP13,MMP3 | collagen metabolic process:MMP12,MMP13,MMP3 | regulation of inflammatory response:MMP3 | extracellular matrix disassembly:MMP12,MMP13,MMP3 | negative regulation of immune system process:MMP12 | extracellular matrix organization:MMP12,MMP13,MMP3 | extracellular structure organization:MMP12,MMP13,MMP3 | positive regulation of secretion:MMP12 | regulatio…
CCL24	7q11.23	CCL24	rs142620045:75631315:G:A	chr7_76001997_G_A_b38	7	A	G	0.0141782	0.832	0.871351	0.135239	1.46145e-10	9.83522	1.17779e-09	1.69307e-09	7	STYXL1 (0 kb, intron/NMD transcript/MODIFIER | intron/Intron/MODIFIER | near_gene/Downstream gene/MODIFIER); TMEM120A (7.3 kb); POR (15 kb); MDH2 (46 kb)	0.017		CCDC146 | CCL24 | DTX2 | HIP1 | HSPB1 | POMZP3 | POR | RHBDD2 | SNORA14A | STYXL1 | TMEM120A | YWHAG	MAPK signaling pathway:HSPB1	Signaling by Nuclear Receptors:HSPB1 | ESR-mediated signaling:HSPB1 | Gluconeogenesis:MDH2 | MAPK family signaling cascades:HSPB1 | Clathrin-mediated endocytosis:HIP1	atherosclerosis:HSPB1 | arteriosclerotic cardiovascular disease:HSPB1 | arteriosclerosis:HSPB1 | obstructive lung disease:HSPB1 | lung disease:HSPB1 | lower respiratory tract disease:HSPB1 | chronic obstructive pulmonary disease:HSPB1 | reproductive system disease:HSPB1 | pancreas disease:HSPB1 | myeloma:HSPB1 | bone marrow cancer:HSPB1 | ischemia:HSPB1 | bronchial disease:HSPB1 | pre-eclampsia:H…	protein heterooligomerization:TMEM120A | positive regulation of endocytosis:HIP1 | positive regulation of response to external stimulus:HSPB1 | regulation of peptidase activity:HIP1,POR | negative regulation of peptidase activity:POR | cell chemotaxis:HSPB1 | regulation of endocytosis:HIP1 | negative regulation of endopeptidase activity:POR | anatomical structure homeostasis:HSPB1 | regulation of…
IL_6RA	1q21.3	IL6R	rs116037345:154404454:C:T	chr1_154431978_C_T_b38	1	T	C	0.0360227	0.942	-0.221513	0.0344731	1.63466e-10	9.78657	1.08528e-09	1.56009e-09	7	IL6R (0 kb, intron/Intron/MODIFIER | near_gene/Upstream gene/MODIFIER); SHE (38 kb); TDRD10 (70 kb); ATP8B2 (81 kb)	3.874		ADAR | ATP8B2 | CRTC2 | EFNA4 | GATAD2B | S100A13 | S100A7 | SNAPIN | UBAP2L	Cytokine-cytokine receptor interaction:IL6R | Viral protein interaction with cytokine and cytokine receptor:IL6R | Hematopoietic cell lineage:IL6R | MAPK signaling pathway:EFNA4 | PI3K-Akt signaling pathway:EFNA4,IL6R | HIF-1 signaling pathway:IL6R | Human cytomegalovirus infection:IL6R	ERCC6 (CSB) and EHMT2 (G9a) positively regulate rRNA expression:GATAD2B | HDACs deacetylate histones:GATAD2B | Transcriptional regulation of granulopoiesis:IL6R | Positive epigenetic regulation of rRNA expression:GATAD2B | RNA Polymerase I Promoter Clearance:GATAD2B | RNA Polymerase I Transcription:GATAD2B | Signaling by Interleukins:IL6R | Epigenetic regulation of gene expression:GATAD2B | EPH-E…	urinary system disease:IL6R | kidney disease:IL6R | kidney failure:IL6R | reproductive system disease:IL6R,S100A13 | osteoarthritis:IL6R | female reproductive system disease:IL6R,S100A13 | myeloma:IL6R | bone marrow cancer:IL6R | autosomal recessive disease:IL6R | pre-eclampsia:IL6R | cystic fibrosis:IL6R | astrocytoma:S100A13 | endometriosis:IL6R,S100A13 | stomach cancer:IL6R | malignant glioma:…	mononuclear cell migration:IL6R | leukocyte migration:IL6R | monocyte chemotaxis:IL6R | myeloid leukocyte migration:IL6R | ATP-dependent chromatin remodeling:GATAD2B | myeloid cell differentiation:EFNA4 | positive regulation of cell activation:IL6R | positive regulation of leukocyte activation:IL6R | positive regulation of leukocyte migration:IL6R | regulation of leukocyte migration:IL6R | leukoc…
BLM_hydrolase	17q11.2	BLMH	rs117173344:28801401:C:T	chr17_30474383_C_T_b38	17	T	C	0.139414	0.907	-0.112556	0.0175241	1.68019e-10	9.77464	6.29373e-10	9.04723e-10	41	GOSR1 (3 kb, near_gene/Upstream gene/MODIFIER); CPD (4.4 kb, near_gene/Downstream gene/MODIFIER); ALOX12P1 (55 kb); TBC1D29 (83 kb)	0.184		ABHD15 | BLMH | CORO6 | CPD | CRLF3 | CRYBA1 | CTD-2349P21.9 | EFCAB5 | EVI2A | FAM222B | GIT1 | GOSR1 | MYO18A | NF1 | RP11-68I3.10 | SSH2 | SUZ12P | TAOK1 | TEFM | TIAF1 | TP53I13	Regulation of actin cytoskeleton:GIT1,SSH2	EPH-Ephrin signaling:GIT1	Alzheimer's disease:BLMH | tauopathy:BLMH	dephosphorylation:SSH2 | protein dephosphorylation:SSH2 | positive regulation of GTPase activity:GIT1 | regulation of neurotransmitter levels:GIT1 | regulation of GTPase activity:GIT1 | negative regulation of cell growth:CRLF3 | regulation of regulated secretory pathway:GIT1 | negative regulation of growth:CRLF3 | positive regulation of cell cycle arrest:CRLF3 | intra-Golgi vesicle-mediated trans…
EPHB4	7q22.1	EPHB4	rs146191724:100384029:CTTGT:C	chr7_100786407_CTTGT_C_b38	7	C	CTTGT	0.447149	0.96	0.0643478	0.0100417	1.83077e-10	9.73737	3.93616e-07	5.65822e-07	301	ZAN (0 kb); EPHB4 (16 kb); RN7SL750P (35 kb); SLC12A9 (40 kb)	2.663	0.309 Hemoglobin levels // 0.304 Plasminogen activator inhibitor type 1 levels (PAI-1)	- | AC011895.4 | AC069281.6-3 | ACHE | AGFG2 | AP4M1 | C7orf43 | CLDN15 | COPS6 | EPHB4 | EPO | FIS1 | GIGYF1 | GNB2 | LAMTOR4 | LRCH4 | MEPCE | MOSPD3 | MUC3A | PCOLCE | PCOLCE-AS1 | PILRA | PILRB | PLOD3 | POP7 | PVRIG | PVRIG2P | RP11-395B7.2 | RP11-757A13.1 | SAP25 | SLC12A9 | SRRT | STAG3 | STAG3L5P | STAG3L5P-PVRIG2P-PILRB | TAF6 | TFR2 | TRIM4 | TRIM56 | TRIP6 | UFSP1 | ZAN | ZCWPW1 | ZKSC…	Cytokine-cytokine receptor interaction:EPO | Alcoholism:GNB2 | Hematopoietic cell lineage:EPO | PI3K-Akt signaling pathway:EPO,GNB2 | HIF-1 signaling pathway:EPO | Chemokine signaling pathway:GNB2 | Human cytomegalovirus infection:GNB2 | Apelin signaling pathway:GNB2	Meiotic synapsis:STAG3 | Signaling by Nuclear Receptors:GNB2 | ESR-mediated signaling:GNB2 | Reproduction:STAG3 | Meiosis:STAG3 | Platelet activation, signaling and aggregation:GNB2 | Signaling by WNT:GNB2 | EPH-Ephrin signaling:EPHB4 | Neurotransmitter clearance:ACHE | EPH-ephrin mediated repulsion of cells:EPHB4	obstructive lung disease:EPO | lung disease:EPO | coronary artery disease:EPO | lower respiratory tract disease:EPO | chronic obstructive pulmonary disease:EPO | urinary system disease:EPO | kidney disease:EPO | kidney failure:EPO | myocardial infarction:EPO | osteoarthritis:EPHB4 | myeloma:EPHB4,EPO | bone marrow cancer:EPHB4,EPO | ischemia:EPO | phacogenic glaucoma:EPO | exfoliation syndrome:EP…	myeloid cell differentiation:EPO | response to interleukin-1:EPO | positive regulation of cell activation:EPO | positive regulation of leukocyte activation:EPO | negative regulation of immune system process:PVRIG | regulation of peptidase activity:FIS1 | protein tetramerization:ACHE | regulation of peptidyl-tyrosine phosphorylation:EPO | positive regulation of lymphocyte activation:EPO | regulati…
IL_1RT1	2q12.1	IL1R1	rs74263644:103194558:A:G	chr2_102578099_A_G_b38	2	G	A	0.175176	0.975	0.0473702	0.0130123	0.000279072	3.55428	0.00229713	0.00330212	0	SLC9A2 (42 kb); SLC9A4 (44 kb); IL18RAP (130 kb); MFSD9 (140 kb)	2.859	1 Nonatopic asthma // 0.835 Asthma (childhood onset) // 0.835 Atopic asthma	AC007278.3 | IL18R1 | IL18RAP | IL1R2 | IL1RL1 | IL1RL2 | MAP4K4 | MFSD9 | SLC9A2 | SLC9A4	Cytokine-cytokine receptor interaction:IL18R1,IL18RAP | Viral protein interaction with cytokine and cytokine receptor:IL18R1,IL18RAP | TNF signaling pathway:IL18R1	Signaling by Interleukins:IL18R1,IL18RAP | Interleukin-1 family signaling:IL18R1,IL18RAP	obstructive lung disease:IL18R1,IL18RAP | lung disease:IL18R1,IL18RAP | lower respiratory tract disease:IL18R1,IL18RAP | bronchial disease:IL18R1,IL18RAP | sarcoidosis:IL18R1 | Human immunodeficiency virus infectious disease:IL18R1 | hypersensitivity reaction type IV disease:IL18R1 | inflammatory bowel disease:IL18RAP | blood platelet disease:IL18R1 | intestinal disease:IL18RAP,SLC9A2 | colitis:I…	neutrophil activation:IL18RAP | T cell activation:IL18R1 | monovalent inorganic cation homeostasis:SLC9A2,SLC9A4 | interferon-gamma production:IL18R1,IL18RAP | positive regulation of adaptive immune response based on somatic recombination of immune receptors built from immunoglobulin superfamily domains:IL18R1 | regulation of adaptive immune response:IL18R1 | regulation of interferon-gamma produc…
IL_1RT2	2q11.2	IL1R2	rs112161923:102320308:A:G	chr2_101703846_A_G_b38	2	G	A	0.0827195	0.987	0.129155	0.0201943	1.98323e-10	9.70263	1.73575e-09	2.49515e-09	12	MAP4K4 (0 kb, intron/Intron/MODIFIER); RFX8 (230 kb)	3.454		IL1R2	Cytokine-cytokine receptor interaction:IL1R2 | Hematopoietic cell lineage:IL1R2 | MAPK signaling pathway:MAP4K4 | Human T-cell leukemia virus 1 infection:IL1R2 | Prostate cancer:IL1R2 | Fluid shear stress and atherosclerosis:IL1R2	Oxidative Stress Induced Senescence:MAP4K4 | Interleukin-10 signaling:IL1R2 | Signaling by Interleukins:IL1R2 | Interleukin-1 family signaling:IL1R2 | Cellular Senescence:MAP4K4	mouth disease:IL1R2 | tooth disease:IL1R2 | reproductive system disease:IL1R2 | periodontal disease:IL1R2 | periodontitis:IL1R2 | infertility:IL1R2 | hepatitis:IL1R2 | hepatitis C:IL1R2	regulation of inflammatory response:IL1R2 | response to interleukin-1:IL1R2 | cellular response to interleukin-1:IL1R2 | negative regulation of proteolysis:IL1R2 | positive regulation of GTPase activity:MAP4K4 | negative regulation of inflammatory response:IL1R2 | positive regulation of cell adhesion:MAP4K4 | regulation of GTPase activity:MAP4K4 | negative regulation of defense response:IL1R2 | p…
MMP_3	11q22.2	MMP3	rs72987546:102836480:T:C	chr11_102965751_T_C_b38	11	C	T	0.196054	0.981	0.144697	0.0227483	2.47845e-10	9.60582	4.05004e-09	5.82193e-09	14	MMP13 (10 kb); RNU7-159P (62 kb); MMP12 (91 kb); DCUN1D5 (96 kb)	0.998	1 Post bronchodilator FEV1/FVC ratio	- | BIRC3 | DCUN1D5 | MMP1 | MMP20 | RP11-690D19.3	TNF signaling pathway:MMP3 | Rheumatoid arthritis:MMP3 | Prostate cancer:MMP3 | Lipid and atherosclerosis:MMP3	Extracellular matrix organization:MMP12,MMP13,MMP3 | Collagen degradation:MMP12,MMP13,MMP3 | Signaling by Nuclear Receptors:MMP3 | ESR-mediated signaling:MMP3 | Activation of Matrix Metalloproteinases:MMP13,MMP3 | Degradation of the extracellular matrix:MMP12,MMP13,MMP3 | Signaling by Interleukins:MMP3 | Assembly of collagen fibrils and other multimeric structures:MMP13,MMP3 | Collagen formation:…	atherosclerosis:MMP12,MMP3 | arteriosclerotic cardiovascular disease:MMP12,MMP3 | arteriosclerosis:MMP12,MMP3 | obstructive lung disease:MMP12,MMP13,MMP3 | lung disease:MMP12,MMP13,MMP3 | coronary artery disease:MMP3 | lower respiratory tract disease:MMP12,MMP13,MMP3 | chronic obstructive pulmonary disease:MMP12,MMP13,MMP3 | mouth disease:MMP12,MMP13,MMP3 | ischemic bone disease:MMP13,MMP3 | myoc…	collagen catabolic process:MMP12,MMP13,MMP3 | collagen metabolic process:MMP12,MMP13,MMP3 | regulation of inflammatory response:MMP3 | extracellular matrix disassembly:MMP12,MMP13,MMP3 | negative regulation of immune system process:MMP12 | extracellular matrix organization:MMP12,MMP13,MMP3 | extracellular structure organization:MMP12,MMP13,MMP3 | positive regulation of secretion:MMP12 | regulatio…
IL_1RT2	2q12.1	IL1R2	rs7600901:102915571:A:G	chr2_102299111_A_G_b38	2	G	A	0.256136	0.962	0.0417159	0.0129325	0.00127698	2.89382	0.00628556	0.00903549	9	IL1RL1 (12 kb); IL18R1 (12 kb); IL1RL2 (59 kb); IL1R1 (120 kb)	5.827	0.366 Leprosy	- | AC007278.2 | AC007278.3 | IL18R1 | IL18RAP | IL1RL1 | MAP4K4 | MFSD9 | SLC9A4	Cytokine-cytokine receptor interaction:IL18R1,IL18RAP,IL1R1,IL1RL1,IL1RL2 | Viral protein interaction with cytokine and cytokine receptor:IL18R1,IL18RAP | Osteoclast differentiation:IL1R1 | Hematopoietic cell lineage:IL1R1 | MAPK signaling pathway:IL1R1 | Human T-cell leukemia virus 1 infection:IL1R1 | TNF signaling pathway:IL18R1 | Human cytomegalovirus infection:IL1R1 | NF-kappa B signaling pat…	Interleukin-10 signaling:IL1R1 | Signaling by Interleukins:IL18R1,IL18RAP,IL1R1,IL1RL1,IL1RL2 | Interleukin-1 family signaling:IL18R1,IL18RAP,IL1R1,IL1RL1,IL1RL2	obstructive lung disease:IL18R1,IL18RAP,IL1RL1 | lung disease:IL18R1,IL18RAP,IL1RL1 | lower respiratory tract disease:IL18R1,IL18RAP,IL1RL1 | chronic obstructive pulmonary disease:IL1RL1 | urinary system disease:IL1R1,IL1RL1 | kidney disease:IL1R1,IL1RL1 | reproductive system disease:IL1R1 | osteoarthritis:IL1R1 | female reproductive system disease:IL1R1 | congestive heart failure:IL1RL1 | bronch…	leukocyte migration:IL1R1 | myeloid leukocyte migration:IL1R1 | regulation of inflammatory response:IL1R1,IL1RL1,IL1RL2 | response to interleukin-1:IL1R1,IL1RL2 | positive regulation of cell activation:IL1RL1,IL1RL2 | positive regulation of leukocyte activation:IL1RL1,IL1RL2 | cellular response to interleukin-1:IL1R1,IL1RL2 | granulocyte migration:IL1R1 | negative regulation of immune system proc…
PCSK9	1p32.3	PCSK9	rs565436:55524601:G:A	chr1_55058928_G_A_b38	1	A	G	0.738735	0.949	0.0906566	0.0145839	6.1755e-10	9.20933	1.05478e-06	1.51624e-06	188	PCSK9 (0 kb, intron/Intron/MODIFIER | nc-RNA/Non coding transcript/MODIFIER); USP24 (7.4 kb); BSND (48 kb); TMEM61 (67 kb)	0.637	0.362 Serum metabolite levels // 0.362 Serum metabolite levels (CMS)	C1orf177 | DHCR24 | FAM151A | PCSK9 | TTC4 | USP24		VLDLR internalisation and degradation:PCSK9 | Regulation of Insulin-like Growth Factor (IGF) transport and uptake by Insulin-like Growth Factor Binding Proteins (IGFBPs):PCSK9 | Post-translational protein phosphorylation:PCSK9 | LDL clearance:PCSK9	atherosclerosis:PCSK9 | arteriosclerotic cardiovascular disease:PCSK9 | arteriosclerosis:PCSK9 | coronary artery disease:PCSK9 | myocardial infarction:PCSK9 | inherited metabolic disorder:PCSK9 | pancreas disease:PCSK9 | familial hyperlipidemia:PCSK9 | lipid metabolism disorder:PCSK9 | endocrine system disease:PCSK9 | familial hypercholesterolemia:PCSK9 | auditory system disease:BSND | inner ear …	positive regulation of endocytosis:PCSK9 | low-density lipoprotein receptor particle metabolic process:PCSK9 | regulation of endocytosis:PCSK9 | receptor catabolic process:PCSK9 | low-density lipoprotein particle receptor catabolic process:PCSK9 | receptor-mediated endocytosis:PCSK9 | regulation of binding:PCSK9 | regulation of protein binding:PCSK9 | response to nutrient levels:PCSK9 | regulatio…
MMP_3	11q22.3	MMP3	rs201028912:103009520:C:T	chr11_103138791_C_T_b38	11	T	C	0.393217	0.997	-0.115551	0.0185951	6.25936e-10	9.20347	9.90879e-09	1.42439e-08	147	DYNC2H1 (0 kb, intron/Intron/MODIFIER); DCUN1D5 (47 kb); MMP13 (180 kb); RNU7-159P (230 kb)			BIRC2 | DCUN1D5 | DYNC2H1 | MMP1 | RP11-690D19.3	Phagosome:DYNC2H1	Extracellular matrix organization:MMP13 | Collagen degradation:MMP13 | Activation of Matrix Metalloproteinases:MMP13 | Degradation of the extracellular matrix:MMP13 | Assembly of collagen fibrils and other multimeric structures:MMP13 | Collagen formation:MMP13	obstructive lung disease:MMP13 | lung disease:MMP13 | lower respiratory tract disease:MMP13 | chronic obstructive pulmonary disease:MMP13 | mouth disease:MMP13 | ischemic bone disease:MMP13 | tooth disease:MMP13 | reproductive system disease:MMP13 | osteoarthritis:MMP13 | female reproductive system disease:MMP13 | myeloma:MMP13 | bone marrow cancer:MMP13 | periodontal disease:MMP13 | congestive h…	collagen catabolic process:MMP13 | collagen metabolic process:MMP13 | extracellular matrix disassembly:MMP13 | extracellular matrix organization:MMP13 | extracellular structure organization:MMP13 | growth plate cartilage development:MMP13 | positive regulation of protein ubiquitination:DCUN1D5 | endochondral bone growth:MMP13 | positive regulation of protein modification by small protein conjugat…
CCL24	7q11.23	CCL24	rs6966161:75466308:G:A	chr7_75836990_G_A_b38	7	A	G	0.41137	1	0.181977	0.029429	7.56794e-10	9.12102	5.61289e-09	8.06853e-09	13	AC005102.1 (0.85 kb, near_gene/Downstream gene/MODIFIER); RHBDD2 (5.6 kb); CCL24 (14 kb); CCL26 (47 kb)	1.859		AC005102.1 | AC018720.10 | CCL24 | CCL26 | DTX2 | HIP1 | HSPB1 | POMZP3 | POR | RHBDD2 | STYXL1 | TMEM120A | TRIM73 | WBSCR16 | YWHAG	Cytokine-cytokine receptor interaction:CCL24,CCL26 | Viral protein interaction with cytokine and cytokine receptor:CCL24,CCL26 | Chemokine signaling pathway:CCL24,CCL26	Signaling by NOTCH:DTX2 | Clathrin-mediated endocytosis:HIP1 | Activated NOTCH1 Transmits Signal to the Nucleus:DTX2	obstructive lung disease:CCL24 | lung disease:CCL24 | lower respiratory tract disease:CCL24 | bronchial disease:CCL24 | inflammatory bowel disease:CCL24,CCL26 | skin disease:CCL24,CCL26 | intestinal disease:CCL24,CCL26 | colitis:CCL24,CCL26 | ulcerative colitis:CCL24,CCL26 | integumentary system disease:CCL24,CCL26 | dermatitis:CCL24,CCL26 | asthma:CCL24 | atopic dermatitis:CCL24,CCL26 | brain di…	mononuclear cell migration:CCL24,CCL26 | leukocyte migration:CCL24,CCL26 | monocyte chemotaxis:CCL24,CCL26 | myeloid leukocyte migration:CCL24,CCL26 | eosinophil chemotaxis:CCL24,CCL26 | eosinophil migration:CCL24,CCL26 | protein heterooligomerization:TMEM120A | regulation of inflammatory response:CCL24 | response to interleukin-1:CCL24,CCL26 | cellular response to interleukin-1:CCL24,CCL26 | gra…
IL_6RA	1q21.3	IL6R	rs10908804:154262857:A:C	chr1_154290381_A_C_b38	1	C	A	0.319762	1	0.0833481	0.0135046	8.14199e-10	9.08927	5.23707e-09	7.52829e-09	78	SNORD59 (1.9 kb, near_gene/Downstream gene/MODIFIER); RNU6-239P (5.1 kb); RNU6-121P (7.3 kb); HAX1 (15 kb); UBAP2L (19 kb); AQP10 (31 kb); ATP8B2 (35 kb); RNU7-57P (48 kb)	9.353	0.791 Blood protein levels // 0.342 Leisure sedentary behaviour (television watching)	ADAM15 | ADAR | AQP10 | ATP8B2 | C1orf43 | CHTOP | CREB3L4 | CRTC2 | DENND4B | GATAD2B | HAX1 | INTS3 | NUP210L | RP11-307C12.13 | RP11-422P24.10 | RPS27 | S100A13 | S100A4 | SLC27A3 | SLC39A1 | TDRD10 | THBS3 | TPM3 | UBAP2L | UBE2Q1		ERCC6 (CSB) and EHMT2 (G9a) positively regulate rRNA expression:GATAD2B | HDACs deacetylate histones:GATAD2B | Positive epigenetic regulation of rRNA expression:GATAD2B | RNA Polymerase I Promoter Clearance:GATAD2B | RNA Polymerase I Transcription:GATAD2B | Epigenetic regulation of gene expression:GATAD2B | Smooth Muscle Contraction:TPM3	collagen disease:HAX1 | rheumatic disease:HAX1 | systemic scleroderma:HAX1 | scleroderma:HAX1 | hematopoietic system disease:HAX1 | leukocyte disease:HAX1 | myopathy:TPM3 | muscle tissue disease:TPM3 | muscular disease:TPM3 | nemaline myopathy:TPM3 | congenital structural myopathy:TPM3	ATP-dependent chromatin remodeling:GATAD2B | myeloid cell differentiation:HAX1 | protein tetramerization:AQP10 | regulation of peptidyl-tyrosine phosphorylation:HAX1 | regulation of myeloid cell differentiation:HAX1 | chromatin remodeling:GATAD2B | regulation of hemopoiesis:HAX1 | positive regulation of peptidyl-tyrosine phosphorylation:HAX1 | peptidyl-tyrosine phosphorylation:HAX1 | peptidyl-tyr…
CCL16	17q12	CCL16	rs1734968:34302127:C:T	chr17_35975092_C_T_b38	17	T	C	0.0372611	0.875	-0.292296	0.047773	1.13288e-09	8.94582	3.34461e-08	4.80788e-08	0	CCL16 (1.4 kb, near_gene/Downstream gene/MODIFIER); CCL14 (8.2 kb); CCL15-CCL14 (8.6 kb); CCL15 (21 kb); LYZL6 (31 kb); CCL23 (38 kb); RDM1 (44 kb)	2.922		CCL3 | CCL3L1 | CCL3L3 | CCL4 | MMP28 | ZNHIT3	Cytokine-cytokine receptor interaction:CCL14,CCL15,CCL16,CCL23 | Viral protein interaction with cytokine and cytokine receptor:CCL14,CCL15,CCL16,CCL23 | Chemokine signaling pathway:CCL14,CCL15,CCL16,CCL23		atherosclerosis:CCL23 | arteriosclerotic cardiovascular disease:CCL23 | arteriosclerosis:CCL23 | lung disease:CCL16 | lower respiratory tract disease:CCL16 | urinary system disease:CCL15 | kidney disease:CCL15 | kidney failure:CCL15 | pneumonia:CCL16 | primary bacterial infectious disease:CCL15 | skin disease:CCL23 | bacterial infectious disease:CCL15 | chronic kidney failure:CCL15 | integumentar…	mononuclear cell migration:CCL14,CCL15,CCL16,CCL23 | leukocyte migration:CCL14,CCL15,CCL16,CCL23 | monocyte chemotaxis:CCL14,CCL15,CCL16,CCL23 | myeloid leukocyte migration:CCL14,CCL15,CCL16,CCL23 | eosinophil chemotaxis:CCL15,CCL16,CCL23 | eosinophil migration:CCL15,CCL16,CCL23 | regulation of inflammatory response:CCL14 | response to interleukin-1:CCL14,CCL15,CCL16,CCL23 | cellular response to …
TFPI	2q32.1	TFPI	rs17754286:187882982:G:C	chr2_187018255_G_C_b38	2	C	G	0.0923535	1	0.121343	0.0200184	1.60537e-09	8.79442	1.0006e-08	1.43836e-08	35	AC007319.1 (0 kb, intron/Intron/MODIFIER | nc-RNA/Non coding transcript/MODIFIER); RN7SKP42 (100 kb); ZSWIM2 (170 kb)	0.375	0.304 Waist-to-hip ratio adjusted for BMI	CALCRL | ITGAV | TFPI	Proteoglycans in cancer:ITGAV | Regulation of actin cytoskeleton:ITGAV | ECM-receptor interaction:ITGAV | Focal adhesion:ITGAV | Phagosome:ITGAV | PI3K-Akt signaling pathway:ITGAV | Human cytomegalovirus infection:ITGAV | Fluid shear stress and atherosclerosis:ITGAV	Extracellular matrix organization:ITGAV | Neutrophil degranulation:ITGAV | Cell surface interactions at the vascular wall:ITGAV | ECM proteoglycans:ITGAV | Elastic fibre formation:ITGAV | Syndecan interactions:ITGAV | Signal transduction by L1:ITGAV	atherosclerosis:ITGAV | arteriosclerotic cardiovascular disease:ITGAV | arteriosclerosis:ITGAV | reproductive system disease:ITGAV | collagen disease:ITGAV | rheumatic disease:ITGAV | systemic scleroderma:ITGAV | scleroderma:ITGAV | myeloma:ITGAV | bone marrow cancer:ITGAV | astrocytoma:ITGAV | female reproductive organ cancer:ITGAV | malignant glioma:ITGAV | ovarian cancer:ITGAV | biliary tract …	leukocyte migration:ITGAV | positive regulation of phagocytosis:ITGAV | neutrophil activation:ITGAV | positive regulation of endocytosis:ITGAV | regulation of phagocytosis:ITGAV | extracellular matrix organization:ITGAV | neutrophil degranulation:ITGAV | low-density lipoprotein receptor particle metabolic process:ITGAV | neutrophil activation involved in immune response:ITGAV | neutrophil mediate…
IL_6RA	1q21.3	IL6R	rs116059394:154483655:A:G	chr1_154511179_A_G_b38	1	G	A	0.0438707	0.828	-0.203373	0.0336024	1.69861e-09	8.76991	1.06568e-08	1.53192e-08	23	TDRD10 (0 kb, intron/Intron/MODIFIER); SHE (9.1 kb); UBE2Q1 (37 kb); IL6R (42 kb); UBE2Q1-AS1 (42 kb)	1.52		ADAR | AQP10 | ATP8B2 | CHRNB2 | GATAD2B | HAX1 | IL6R | S100A13 | S100A14 | TDRD10	Cytokine-cytokine receptor interaction:IL6R | Viral protein interaction with cytokine and cytokine receptor:IL6R | Hematopoietic cell lineage:IL6R | PI3K-Akt signaling pathway:IL6R | HIF-1 signaling pathway:IL6R | Human cytomegalovirus infection:IL6R	Transcriptional regulation of granulopoiesis:IL6R | Signaling by Interleukins:IL6R | MAPK family signaling cascades:IL6R | MAPK1/MAPK3 signaling:IL6R	urinary system disease:IL6R | kidney disease:IL6R | kidney failure:IL6R | reproductive system disease:IL6R,S100A13 | collagen disease:HAX1 | rheumatic disease:HAX1 | systemic scleroderma:HAX1 | scleroderma:HAX1 | osteoarthritis:IL6R | female reproductive system disease:IL6R,S100A13 | myeloma:IL6R | bone marrow cancer:IL6R | autosomal recessive disease:IL6R | pre-eclampsia:IL6R | cystic fibrosis:I…	mononuclear cell migration:IL6R | leukocyte migration:IL6R | monocyte chemotaxis:IL6R | myeloid leukocyte migration:IL6R | myeloid cell differentiation:HAX1 | positive regulation of cell activation:IL6R | positive regulation of leukocyte activation:IL6R | positive regulation of leukocyte migration:IL6R | regulation of leukocyte migration:IL6R | leukocyte chemotaxis:IL6R | positive regulation of r…
ST2	2q12.1	IL1RL1	rs11692230:102855065:A:G	chr2_102238605_A_G_b38	2	G	A	0.403857	0.949	-0.102744	0.0171391	2.41016e-09	8.61795	1.08237e-08	1.5559e-08	77	IL1RL2 (0 kb, intron/Intron/MODIFIER | nc-RNA/Non coding transcript/MODIFIER); IL1R1 (59 kb); IL1RL1 (73 kb); IL18R1 (73 kb)	0.554	0.559 Atopic asthma // 0.559 Nonatopic asthma // 0.373 Asthma (childhood onset)	AC007278.2 | AC007278.3 | IL18R1 | IL18RAP | IL1R1 | IL1R2 | IL1RL1 | IL1RL2 | MAP4K4 | MFSD9 | RNF149 | SLC9A2 | SNORD89	Cytokine-cytokine receptor interaction:IL18R1,IL18RAP,IL1R1,IL1RL1,IL1RL2 | Viral protein interaction with cytokine and cytokine receptor:IL18R1,IL18RAP | Osteoclast differentiation:IL1R1 | Hematopoietic cell lineage:IL1R1 | MAPK signaling pathway:IL1R1,MAP4K4 | Human T-cell leukemia virus 1 infection:IL1R1 | TNF signaling pathway:IL18R1 | Human cytomegalovirus infection:IL1R1 | NF-kappa B signal…	Oxidative Stress Induced Senescence:MAP4K4 | Interleukin-10 signaling:IL1R1 | Signaling by Interleukins:IL18R1,IL18RAP,IL1R1,IL1RL1,IL1RL2 | Interleukin-1 family signaling:IL18R1,IL18RAP,IL1R1,IL1RL1,IL1RL2 | Cellular Senescence:MAP4K4	obstructive lung disease:IL18R1,IL18RAP,IL1RL1 | lung disease:IL18R1,IL18RAP,IL1RL1 | lower respiratory tract disease:IL18R1,IL18RAP,IL1RL1 | chronic obstructive pulmonary disease:IL1RL1 | urinary system disease:IL1R1,IL1RL1 | kidney disease:IL1R1,IL1RL1 | reproductive system disease:IL1R1 | osteoarthritis:IL1R1 | female reproductive system disease:IL1R1 | congestive heart failure:IL1RL1 | bronch…	leukocyte migration:IL1R1 | myeloid leukocyte migration:IL1R1 | regulation of inflammatory response:IL1R1,IL1RL1,IL1RL2 | response to interleukin-1:IL1R1,IL1RL2 | positive regulation of cell activation:IL1RL1,IL1RL2 | positive regulation of leukocyte activation:IL1RL1,IL1RL2 | cellular response to interleukin-1:IL1R1,IL1RL2 | granulocyte migration:IL1R1 | negative regulation of immune system proc…
CHIT1	1q32.1	CHIT1	rs74650977:203200560:T:C	chr1_203231432_T_C_b38	1	C	T	0.0163679	0.867	-0.900834	0.151417	3.1676e-09	8.49927	5.46303e-08	7.8531e-08	48	CHIT1 (0 kb, intron/Intron/MODIFIER | nc-RNA/Non coding transcript/MODIFIER | near_gene/Upstream gene/MODIFIER); NPM1P40 (24 kb); CHI3L1 (45 kb); MYBPH (56 kb)	0.672		ADORA1 | ATP2B4 | BTG2 | CHI3L1 | CHIT1 | RP11-134P9.1 | RP11-134P9.3 | UBE2T	cGMP-PKG signaling pathway:ADORA1 | Regulation of lipolysis in adipocytes:ADORA1	Neutrophil degranulation:CHI3L1,CHIT1	atherosclerosis:CHI3L1,CHIT1 | arteriosclerotic cardiovascular disease:CHI3L1,CHIT1 | arteriosclerosis:CHI3L1,CHIT1 | obstructive lung disease:CHI3L1 | lung disease:CHI3L1 | lower respiratory tract disease:CHI3L1 | chronic obstructive pulmonary disease:CHI3L1 | urinary system disease:CHI3L1 | kidney disease:CHI3L1 | inherited metabolic disorder:CHIT1 | osteoarthritis:CHI3L1 | ischemia:ADORA1 | co…	leukocyte migration:ADORA1 | regulation of inflammatory response:ADORA1 | response to interleukin-1:CHI3L1 | cellular response to interleukin-1:CHI3L1 | negative regulation of immune system process:ADORA1 | neutrophil activation:CHI3L1,CHIT1 | regulation of leukocyte migration:ADORA1 | regulation of peptidyl-tyrosine phosphorylation:ADORA1 | neutrophil degranulation:CHI3L1,CHIT1 | neutrophil acti…
MMP_3	11q22.2	MMP3	rs17860938:102652744:T:C	chr11_102782013_T_C_b38	11	C	T	0.104458	0.992	0.174613	0.0293848	3.30475e-09	8.48086	4.96553e-08	7.13794e-08	43	WTAPP1 (0 kb, intron/Intron/MODIFIER | nc-RNA/Non coding transcript/MODIFIER | near_gene/Upstream gene/MODIFIER); MMP10 (1.4 kb, near_gene/Upstream gene/MODIFIER); MMP1 (7.9 kb); MMP3 (54 kb)	1.708		BIRC3 | DCUN1D5 | MMP1 | MMP27 | RP11-817J15.3	TNF signaling pathway:MMP3 | Rheumatoid arthritis:MMP1,MMP3 | Prostate cancer:MMP3 | Lipid and atherosclerosis:MMP1,MMP3	Extracellular matrix organization:MMP1,MMP10,MMP3 | Collagen degradation:MMP1,MMP10,MMP3 | Signaling by Nuclear Receptors:MMP3 | ESR-mediated signaling:MMP3 | Activation of Matrix Metalloproteinases:MMP1,MMP10,MMP3 | Cell surface interactions at the vascular wall:MMP1 | Degradation of the extracellular matrix:MMP1,MMP10,MMP3 | Signaling by Interleukins:MMP1,MMP3 | Regulation of Insulin-like Growt…	atherosclerosis:MMP1,MMP3 | arteriosclerotic cardiovascular disease:MMP1,MMP3 | arteriosclerosis:MMP1,MMP3 | obstructive lung disease:MMP1,MMP3 | lung disease:MMP1,MMP3 | coronary artery disease:MMP1,MMP3 | lower respiratory tract disease:MMP1,MMP3 | chronic obstructive pulmonary disease:MMP1,MMP3 | urinary system disease:MMP1 | kidney disease:MMP1 | kidney failure:MMP1 | mouth disease:MMP1,MMP3 …	leukocyte migration:MMP1 | collagen catabolic process:MMP1,MMP10,MMP3 | collagen metabolic process:MMP1,MMP10,MMP3 | regulation of inflammatory response:MMP3 | extracellular matrix disassembly:MMP1,MMP10,MMP3 | extracellular matrix organization:MMP1,MMP10,MMP3 | extracellular structure organization:MMP1,MMP10,MMP3 | regulation of neuroinflammatory response:MMP3 | cellular response to reactive oxy…
CCL24	7q11.23	CCL24	rs72563404:75602561:TG:T	chr7_75973243_TG_T_b38	7	T	TG	0.0273879	0.841	0.562998	0.0950427	3.69535e-09	8.43234	2.59944e-08	3.7367e-08	5	POR (0 kb); TMEM120A (14 kb); STYXL1 (23 kb); SNORA14A (29 kb); RPL7L1P3 (50 kb)	10.7		AC007000.10 | DTX2 | DTX2P1-UPK3BP1-PMS2P11 | HIP1 | HSPB1 | PION | POMZP3 | POR | RHBDD2 | STAG3L1 | STYXL1 | TMEM120A | UPK3B | WBSCR16 | YWHAG | ZP3	Viral carcinogenesis:YWHAG | MAPK signaling pathway:HSPB1 | PI3K-Akt signaling pathway:YWHAG	RHO GTPases activate PKNs:YWHAG | Signaling by NOTCH:DTX2 | Signaling by Nuclear Receptors:HSPB1 | ESR-mediated signaling:HSPB1 | G2/M DNA damage checkpoint:YWHAG | G2/M Checkpoints:YWHAG | RHO GTPase Effectors:YWHAG | Signaling by Rho GTPases:YWHAG | Cell Cycle Checkpoints:YWHAG | Regulation of localization of FOXO transcription factors:YWHAG | MAPK family signaling cascades:HSPB1 | Clathrin-med…	atherosclerosis:HSPB1 | arteriosclerotic cardiovascular disease:HSPB1 | arteriosclerosis:HSPB1 | obstructive lung disease:HSPB1 | lung disease:HSPB1 | lower respiratory tract disease:HSPB1 | chronic obstructive pulmonary disease:HSPB1 | reproductive system disease:HSPB1 | pancreas disease:HSPB1 | myeloma:HSPB1 | bone marrow cancer:HSPB1 | ischemia:HSPB1 | bronchial disease:HSPB1 | pre-eclampsia:H…	protein heterooligomerization:TMEM120A | positive regulation of endocytosis:HIP1 | positive regulation of response to external stimulus:HSPB1 | regulation of peptidase activity:HIP1,POR | negative regulation of peptidase activity:POR | cell chemotaxis:HSPB1 | regulation of endocytosis:HIP1 | negative regulation of endopeptidase activity:POR | Notch signaling pathway:DTX2 | anatomical structure ho…
PSP_D	10q22.3	SFTPD	rs10788351:81765642:G:T	chr10_80005886_G_T_b38	10	T	G	0.473932	1	0.133642	0.0227329	4.82717e-09	8.31631	1.56826e-08	2.25437e-08	0	C1DP3 (19 kb); SFTPD (23 kb); ZNRF2P3 (24 kb); C1DP2 (26 kb); C1DP4 (35 kb); TMEM254-AS1 (41 kb)	0.83		ANXA11 | FAM213A | SFTPD | TMEM254	Phagosome:SFTPD	Signal regulatory protein family interactions:SFTPD | Immunoregulatory interactions between a Lymphoid and a non-Lymphoid cell:SFTPD | Diseases associated with surfactant metabolism:SFTPD | Surfactant metabolism:SFTPD | Regulation of TLR by endogenous ligand:SFTPD	obstructive lung disease:SFTPD | lung disease:SFTPD | coronary artery disease:SFTPD | lower respiratory tract disease:SFTPD | chronic obstructive pulmonary disease:SFTPD | mouth disease:SFTPD | ischemic bone disease:ANXA11 | tooth disease:SFTPD | collagen disease:SFTPD | rheumatic disease:SFTPD | systemic scleroderma:SFTPD | scleroderma:SFTPD | pneumonia:SFTPD | periodontal disease:SFTPD | obesit…	leukocyte migration:SFTPD | myeloid leukocyte migration:SFTPD | negative regulation of immune system process:SFTPD | positive regulation of phagocytosis:SFTPD | positive regulation of endocytosis:SFTPD | leukocyte chemotaxis:SFTPD | regulation of phagocytosis:SFTPD | cell chemotaxis:SFTPD | regulation of endocytosis:SFTPD | anatomical structure homeostasis:SFTPD | regulation of lymphocyte prolife…
BLM_hydrolase	17q11.2	BLMH	rs201566030:28888825:A:G	chr17_30561807_A_G_b38	17	G	A	0.303767	0.952	0.0736923	0.0125968	5.76221e-09	8.23941	1.88137e-08	2.70447e-08	14	TBC1D29 (0 kb, intron/Intron/MODIFIER | nc-RNA/Non coding transcript/MODIFIER); RP11-218M11.1 (2.2 kb, near_gene/Downstream gene/MODIFIER); RP11-271K11.1 (2.8 kb, near_gene/Downstream gene/MODIFIER); RP11-218M11.6 (3.3 kb, near_gene/Upstream gene/MODIFIER); KRT17P3 (5.9 kb); ALOX12P1 (19 kb); GOSR1 (34 kb); SMURF2P1 (39 kb)		0.496 Insomnia symptoms (never/rarely vs. usually) // 0.496 Insomnia symptoms (never/rarely vs. sometimes/usually) // 0.329 Apolipoprotein A1 levels	ABHD15 | AC005562.1 | ALOX12P1 | ANKRD13B | ATAD5 | BLMH | C17orf42 | C17ORF42 | CORO6 | CPD | CRLF3 | CTD-2349P21.5 | CTD-2349P21.9 | EFCAB5 | EVI2A | GIT1 | GOSR1 | LRRC37BP1 | RAB11FIP4 | RP11-218M11.1 | RP11-68I3.10 | SLC6A4 | SSH2 | SUZ12P | SUZ12P1 | TBC1D29 | TEFM	Regulation of actin cytoskeleton:GIT1,SSH2	EPH-Ephrin signaling:GIT1 | Neurotransmitter clearance:SLC6A4	atherosclerosis:SLC6A4 | arteriosclerotic cardiovascular disease:SLC6A4 | arteriosclerosis:SLC6A4 | obstructive lung disease:SLC6A4 | lung disease:SLC6A4 | coronary artery disease:SLC6A4 | lower respiratory tract disease:SLC6A4 | chronic obstructive pulmonary disease:SLC6A4 | mouth disease:SLC6A4 | ischemic bone disease:SLC6A4 | myocardial infarction:SLC6A4 | tooth disease:SLC6A4 | inherited meta…	dephosphorylation:SSH2 | protein dephosphorylation:SSH2 | positive regulation of GTPase activity:GIT1 | positive regulation of secretion:SLC6A4 | response to oxygen levels:SLC6A4 | regulation of neurotransmitter levels:GIT1,SLC6A4 | response to hypoxia:SLC6A4 | neurotransmitter metabolic process:SLC6A4 | neurotransmitter biosynthetic process:SLC6A4 | regulation of GTPase activity:GIT1 | positive …
SELP	1q24.2	SELP	rs6136:169563951:T:G	chr1_169594713_T_G_b38	1	G	T	0.096574	1	-0.206269	0.0353291	6.12704e-09	8.21275	2.32276e-05	3.33897e-05	1	SELP (0 kb, exon/Missense/MODERATE | exon/Coding sequence/MODIFIER | near_gene/Upstream gene/MODIFIER); F5 (8.1 kb); C1orf112 (67 kb); SELL (96 kb)	0.414	1 Soluble levels of adhesion molecules	ATP1B1 | F5 | SELL | SELP	Neutrophil extracellular trap formation:SELP | cGMP-PKG signaling pathway:ATP1B1 | Lipid and atherosclerosis:SELP	Immunoregulatory interactions between a Lymphoid and a non-Lymphoid cell:SELL | Neutrophil degranulation:SELL | Platelet degranulation :F5,SELP | Cell surface interactions at the vascular wall:ATP1B1,SELL,SELP | Response to elevated platelet cytosolic Ca2+:F5,SELP | Platelet activation, signaling and aggregation:F5,SELP | Regulation of Insulin-like Growth Factor (IGF) transport and uptake by Insu…	atherosclerosis:F5,SELP | arteriosclerotic cardiovascular disease:F5,SELP | arteriosclerosis:F5,SELP | coronary artery disease:F5,SELL,SELP | urinary system disease:F5,SELL | kidney disease:F5,SELL | ischemic bone disease:F5 | myocardial infarction:F5,SELP | reproductive system disease:F5 | collagen disease:SELP | rheumatic disease:SELP | systemic scleroderma:SELP | scleroderma:SELP | pancreas di…	leukocyte migration:ATP1B1,SELL,SELP | positive regulation of cell activation:SELP | neutrophil activation:SELL | positive regulation of leukocyte migration:SELP | regulation of leukocyte migration:SELP | neutrophil degranulation:SELL | neutrophil activation involved in immune response:SELL | neutrophil mediated immunity:SELL | platelet degranulation:F5,SELP | leukocyte cell-cell adhesion:SELL,SE…
MMP_3	11q22.2	MMP3	rs11225455:102763081:G:A	chr11_102892351_G_A_b38	11	A	G	0.524514	0.99	0.105828	0.0181549	6.47339e-09	8.18887	9.29338e-08	1.33592e-07	13	RNU7-159P (12 kb); MMP12 (17 kb); MMP3 (49 kb); MMP13 (51 kb)	5.483		BIRC3 | DCUN1D5 | DYNC2H1 | MMP1	Focal adhesion:BIRC3 | TNF signaling pathway:BIRC3,MMP3 | Rheumatoid arthritis:MMP3 | Prostate cancer:MMP3 | Lipid and atherosclerosis:MMP3 | NF-kappa B signaling pathway:BIRC3 | Apoptosis - multiple species:BIRC3	Extracellular matrix organization:MMP12,MMP13,MMP3 | Collagen degradation:MMP12,MMP13,MMP3 | Signaling by Nuclear Receptors:MMP3 | ESR-mediated signaling:MMP3 | Activation of Matrix Metalloproteinases:MMP13,MMP3 | Degradation of the extracellular matrix:MMP12,MMP13,MMP3 | Signaling by Interleukins:MMP3 | TNF receptor superfamily (TNFSF) members mediating non-canonical NF-kB pathway:BIRC3 | Regula…	atherosclerosis:MMP12,MMP3 | arteriosclerotic cardiovascular disease:MMP12,MMP3 | arteriosclerosis:MMP12,MMP3 | obstructive lung disease:MMP12,MMP13,MMP3 | lung disease:MMP12,MMP13,MMP3 | coronary artery disease:MMP3 | lower respiratory tract disease:MMP12,MMP13,MMP3 | chronic obstructive pulmonary disease:MMP12,MMP13,MMP3 | mouth disease:MMP12,MMP13,MMP3 | ischemic bone disease:MMP13,MMP3 | myoc…	collagen catabolic process:MMP12,MMP13,MMP3 | collagen metabolic process:MMP12,MMP13,MMP3 | protein heterooligomerization:BIRC3 | regulation of inflammatory response:BIRC3,MMP3 | extracellular matrix disassembly:MMP12,MMP13,MMP3 | negative regulation of immune system process:MMP12 | regulation of peptidase activity:BIRC3 | extracellular matrix organization:MMP12,MMP13,MMP3 | negative regulation o…
CHIT1	1q32.1	CHIT1	rs33996239:203109801:C:T	chr1_203140673_C_T_b38	1	T	C	0.0551408	0.823	0.503547	0.086511	6.80818e-09	8.16697	1.15831e-07	1.66507e-07	11	ADORA1 (0 kb, intron/Intron/MODIFIER | nc-RNA/Non coding transcript/MODIFIER); RP11-335O13.8 (3.3 kb, near_gene/Downstream gene/MODIFIER); MYBPH (27 kb); CHI3L1 (38 kb)	6.283		ADORA1 | CHI3L1 | CHIT1 | KDM5B | MYBPH | PPFIA4	cGMP-PKG signaling pathway:ADORA1 | Regulation of lipolysis in adipocytes:ADORA1	Neutrophil degranulation:CHI3L1	atherosclerosis:CHI3L1 | arteriosclerotic cardiovascular disease:CHI3L1 | arteriosclerosis:CHI3L1 | obstructive lung disease:CHI3L1 | lung disease:CHI3L1 | lower respiratory tract disease:CHI3L1 | chronic obstructive pulmonary disease:CHI3L1 | urinary system disease:CHI3L1 | kidney disease:CHI3L1 | osteoarthritis:CHI3L1 | ischemia:ADORA1 | congestive heart failure:ADORA1,CHI3L1 | sarcoidosis:CHI3…	leukocyte migration:ADORA1 | regulation of inflammatory response:ADORA1 | response to interleukin-1:CHI3L1 | cellular response to interleukin-1:CHI3L1 | negative regulation of immune system process:ADORA1 | neutrophil activation:CHI3L1 | regulation of leukocyte migration:ADORA1 | regulation of peptidyl-tyrosine phosphorylation:ADORA1 | neutrophil degranulation:CHI3L1 | neutrophil activation invol…
PSP_D	10q22.3	SFTPD	rs11201833:81895031:G:A	chr10_80135275_G_A_b38	10	A	G	0.52551	0.953	0.137921	0.0237768	7.655e-09	8.11605	2.4496e-08	3.5213e-08	189	PLAC9 (0 kb, intron/Intron/MODIFIER); RPL22P18 (9 kb); ANXA11 (16 kb); TMEM254 (43 kb)	1.998	0.404 Sarcoidosis	AL359195.1 | ANXA11 | C10orf57 | C10orf58 | DYDC2 | FAM213A | LINC00857 | MAT1A | MBL1P | PLAC9 | RP11-119F19.2 | RP11-137H2.6 | RP11-40F6.1 | SFTPD | TMEM254 | TMEM254-AS1 | TSPAN14	Phagosome:SFTPD	Amyloid fiber formation:TSPAN14 | Signal regulatory protein family interactions:SFTPD | Immunoregulatory interactions between a Lymphoid and a non-Lymphoid cell:SFTPD | Neutrophil degranulation:TSPAN14 | Diseases associated with surfactant metabolism:SFTPD | Surfactant metabolism:SFTPD | Regulation of TLR by endogenous ligand:SFTPD	obstructive lung disease:SFTPD | lung disease:SFTPD | coronary artery disease:SFTPD | lower respiratory tract disease:SFTPD | chronic obstructive pulmonary disease:SFTPD | mouth disease:SFTPD | ischemic bone disease:ANXA11 | tooth disease:SFTPD | collagen disease:SFTPD | rheumatic disease:SFTPD | systemic scleroderma:SFTPD | scleroderma:SFTPD | pneumonia:SFTPD | periodontal disease:SFTPD | obesit…	leukocyte migration:SFTPD | myeloid leukocyte migration:SFTPD | myeloid cell differentiation:PRXL2A | negative regulation of immune system process:SFTPD | positive regulation of phagocytosis:SFTPD | neutrophil activation:TSPAN14 | positive regulation of endocytosis:SFTPD | leukocyte chemotaxis:SFTPD | regulation of phagocytosis:SFTPD | neutrophil degranulation:TSPAN14 | neutrophil activation invo…
IL_17RA	22q11.1	IL17RA	rs113527030:17648717:CTG:C	chr22_17167827_CTG_C_b38	22	C	CTG	0.319453	0.923	0.10308	0.0177911	7.96519e-09	8.0988	3.22005e-07	4.62881e-07	49	CECR5-AS1 (2.4 kb, near_gene/Downstream gene/MODIFIER); CECR5 (2.5 kb, near_gene/Upstream gene/MODIFIER); CECR1 (11 kb); FAM32B (46 kb); CECR6 (46 kb)	2.177		AC006946.15 | CECR1 | CECR5 | CECR6 | IL17RA | SLC25A18 | unnamed	Cytokine-cytokine receptor interaction:IL17RA	Neutrophil degranulation:ADA2 | Signaling by Interleukins:IL17RA | Surfactant metabolism:ADA2		leukocyte migration:IL17RA | myeloid leukocyte migration:IL17RA | regulation of inflammatory response:IL17RA | granulocyte migration:IL17RA | granulocyte chemotaxis:IL17RA | neutrophil activation:ADA2 | leukocyte chemotaxis:IL17RA | positive regulation of response to external stimulus:IL17RA | neutrophil degranulation:ADA2 | neutrophil activation involved in immune response:ADA2 | positive regula…
IL_1RT1	2q12.1	IL1R1	rs1967313:102735435:T:G	chr2_102118975_T_G_b38	2	G	T	0.32976	0.999	-0.0587024	0.010142	8.24277e-09	8.08393	3.3591e-06	4.82871e-06	276	IL1R1 (0 kb, intron/Intron/MODIFIER); IL1RL2 (68 kb); IL1R2 (90 kb); IL1RL1 (190 kb)	0.306	0.574 Asthma (childhood onset) // 0.497 Chronic inflammatory diseases (ankylosing spondylitis, Crohn's disease, psoriasis, primary sclerosing cholangitis, ulcerative colitis) (pleiotropy) // 0.369 Nonatopic asthma	AC007248.6 | AC007278.3 | IL18R1 | IL18RAP | IL1R1 | IL1R2 | IL1RL1 | IL1RL2 | MFSD9 | SLC9A2	Cytokine-cytokine receptor interaction:IL18R1,IL18RAP,IL1R1,IL1R2,IL1RL1,IL1RL2 | Viral protein interaction with cytokine and cytokine receptor:IL18R1,IL18RAP | Osteoclast differentiation:IL1R1 | Hematopoietic cell lineage:IL1R1,IL1R2 | MAPK signaling pathway:IL1R1 | Human T-cell leukemia virus 1 infection:IL1R1,IL1R2 | TNF signaling pathway:IL18R1 | Human cytomegalovirus infection:IL1R1 | Prosta…	Gene Silencing by RNA:TDRD6 | Interleukin-10 signaling:IL1R1,IL1R2 | Signaling by Interleukins:IL18R1,IL18RAP,IL1R1,IL1R2,IL1RL1,IL1RL2 | Interleukin-1 family signaling:IL18R1,IL18RAP,IL1R1,IL1R2,IL1RL1,IL1RL2	obstructive lung disease:IL18R1,IL18RAP,IL1RL1 | lung disease:IL18R1,IL18RAP,IL1RL1 | lower respiratory tract disease:IL18R1,IL18RAP,IL1RL1 | chronic obstructive pulmonary disease:IL1RL1 | urinary system disease:IL1R1,IL1RL1 | kidney disease:IL1R1,IL1RL1 | mouth disease:IL1R2 | tooth disease:IL1R2 | reproductive system disease:IL1R1,IL1R2 | osteoarthritis:IL1R1 | female reproductive system diseas…	leukocyte migration:IL1R1 | myeloid leukocyte migration:IL1R1 | regulation of inflammatory response:IL1R1,IL1R2,IL1RL1,IL1RL2 | response to interleukin-1:IL1R1,IL1R2,IL1RL2 | positive regulation of cell activation:IL1RL1,IL1RL2 | positive regulation of leukocyte activation:IL1RL1,IL1RL2 | cellular response to interleukin-1:IL1R1,IL1R2,IL1RL2 | granulocyte migration:IL1R1 | negative regulation of …
AXL	19q13.2	AXL	rs7256873:41742308:G:A	chr19_41236403_G_A_b38	19	A	G	0.183062	0.982	-0.0837641	0.0144738	8.27895e-09	8.08202	7.69942e-06	1.10679e-05	114	AXL (0 kb, intron/Intron/MODIFIER | nc-RNA/Non coding transcript/MODIFIER); HNRNPUL1 (26 kb); CYP2S1 (29 kb); RN7SL718P (45 kb)	3.449	0.313 Heel bone mineral density	AC006129.2 | ARHGEF1 | AXL | B3GNT8 | B9D2 | BCKDHA | BLVRB | C19orf69 | CCDC97 | CEACAM21 | CEACAM3 | CEACAM4 | CEACAM6 | CYP2A13 | CYP2F1P | CYP2G1P | CYP2S1 | EGLN2 | GSK3A | HNRNPUL1 | HNRPUL1 | LYPD4 | NUMBL | RABAC1 | TGFB1 | TMEM91	Cytokine-cytokine receptor interaction:TGFB1 | Osteoclast differentiation:TGFB1 | Proteoglycans in cancer:TGFB1 | MAPK signaling pathway:TGFB1 | HIF-1 signaling pathway:EGLN2 | Human T-cell leukemia virus 1 infection:TGFB1 | Riboflavin metabolism:BLVRB | Rheumatoid arthritis:TGFB1 | Intestinal immune network for IgA production:TGFB1	Extracellular matrix organization:TGFB1 | Platelet degranulation :TGFB1 | Cell surface interactions at the vascular wall:TGFB1 | Response to elevated platelet cytosolic Ca2+:TGFB1 | ECM proteoglycans:TGFB1 | Signaling by Interleukins:TGFB1 | RHO GTPase Effectors:B9D2 | Platelet activation, signaling and aggregation:TGFB1 | Signaling by Rho GTPases:B9D2 | Cell Cycle Checkpoints:B9D2 | O-linked gly…	atherosclerosis:TGFB1 | arteriosclerotic cardiovascular disease:TGFB1 | arteriosclerosis:TGFB1 | obstructive lung disease:TGFB1 | lung disease:TGFB1 | coronary artery disease:HNRNPUL1,TGFB1 | lower respiratory tract disease:TGFB1 | chronic obstructive pulmonary disease:TGFB1 | urinary system disease:AXL,TGFB1 | kidney disease:AXL,TGFB1 | kidney failure:AXL,TGFB1 | mouth disease:TGFB1 | myocardial…	mononuclear cell migration:TGFB1 | leukocyte migration:TGFB1 | collagen metabolic process:TGFB1 | myeloid cell differentiation:TGFB1 | positive regulation of cell activation:AXL,TGFB1 | extracellular matrix disassembly:TGFB1 | positive regulation of leukocyte activation:AXL,TGFB1 | regulation of posttranscriptional gene silencing:TGFB1 | regulation of gene silencing by RNA:TGFB1 | negative regula…
Gal_3	14q22.3	LGALS3	rs12432729:55941431:A:G	chr14_55474713_A_G_b38	14	G	A	0.609235	1	-0.0612791	0.0106199	9.14913e-09	8.03862	2.5758e-08	3.70272e-08	38	TBPL2 (18 kb); KTN1-AS1 (25 kb); RPL21P6 (61 kb); ATG14 (63 kb)	4.757	0.62 Brain region volumes	CGRRF1 | DLGAP5 | FBXO34 | GCH1 | KTN1 | KTN1-AS1 | LGALS3 | RP11-665C16.6	Viral carcinogenesis:TBPL2 | Human T-cell leukemia virus 1 infection:TBPL2	RHO GTPase Effectors:KTN1 | Regulation of Insulin-like Growth Factor (IGF) transport and uptake by Insulin-like Growth Factor Binding Proteins (IGFBPs):KTN1 | Signaling by Rho GTPases:KTN1 | Post-translational protein phosphorylation:KTN1		negative regulation of protein phosphorylation:ATG14 | negative regulation of phosphorylation:ATG14 | DNA-templated transcription, initiation:TBPL2 | response to nutrient levels:ATG14 | lysosomal transport:ATG14 | protein-DNA complex assembly:TBPL2 | glycerolipid metabolic process:ATG14 | vacuolar transport:ATG14 | response to mitochondrial depolarisation:ATG14 | post-translational protein modifi…
CCL15	17q12	CCL15	rs854649:34293866:A:C	chr17_35966858_C_A_b38	17	A	C	0.181993	0.995	0.0794713	0.0210723	0.000167051	3.77715	0.000652704	0.000938263	23	CTB-186H2.2 (1.4 kb, near_gene/Upstream gene/MODIFIER); CCL16 (9.7 kb); CCL14 (16 kb); CCL15-CCL14 (17 kb); LYZL6 (23 kb); CCL15 (30 kb); RDM1 (36 kb); CCL23 (46 kb); LRRC37A9P (49 kb)	0.081		CCL15 | CCL16 | CCL23 | LIG3 | MMP28 | ZNF179 | ZNHIT3	Cytokine-cytokine receptor interaction:CCL14,CCL15,CCL16,CCL23 | Viral protein interaction with cytokine and cytokine receptor:CCL14,CCL15,CCL16,CCL23 | Chemokine signaling pathway:CCL14,CCL15,CCL16,CCL23	Base Excision Repair:LIG3 | DNA Double-Strand Break Repair:LIG3 | Homology Directed Repair:LIG3 | DNA Repair:LIG3 | HDR through MMEJ (alt-NHEJ):LIG3	atherosclerosis:CCL23 | arteriosclerotic cardiovascular disease:CCL23 | arteriosclerosis:CCL23 | lung disease:CCL16 | lower respiratory tract disease:CCL16 | urinary system disease:CCL15 | kidney disease:CCL15 | kidney failure:CCL15 | pneumonia:CCL16 | primary bacterial infectious disease:CCL15 | skin disease:CCL23 | bacterial infectious disease:CCL15 | chronic kidney failure:CCL15 | integumentar…	mononuclear cell migration:CCL14,CCL15,CCL16,CCL23 | leukocyte migration:CCL14,CCL15,CCL16,CCL23,MMP28 | collagen catabolic process:MMP28 | monocyte chemotaxis:CCL14,CCL15,CCL16,CCL23 | myeloid leukocyte migration:CCL14,CCL15,CCL16,CCL23,MMP28 | eosinophil chemotaxis:CCL15,CCL16,CCL23 | collagen metabolic process:MMP28 | double-strand break repair via nonhomologous end joining:LIG3 | eosinophil m…
TR	3q29	TFRC	rs9870831:195830297:T:C	chr3_196103426_T_C_b38	3	C	T	0.159256	0.96	-0.134684	0.0236321	1.38141e-08	7.85968	4.06221e-07	5.83943e-07	13	TFRC (21 kb); RNU7-18P (31 kb); LINC00885 (39 kb); ZDHHC19 (94 kb)	0.971	0.313 Type 2 diabetes	AC024937.6 | AC069513.3 | AC069513.4 | ACAP2 | MFI2 | MUC20 | PPP1R2 | RP11-141C7.3 | RP11-141C7.4 | RP11-480A16.1 | SDHAP2 | TFRC | TM4SF19 | TNK2 | ZDHHC19	Hematopoietic cell lineage:TFRC | Phagosome:TFRC | HIF-1 signaling pathway:TFRC	Dectin-2 family:MUC20 | Defective GALNT3 causes familial hyperphosphatemic tumoral calcinosis (HFTC):MUC20 | Defective GALNT12 causes colorectal cancer 1 (CRCS1):MUC20 | Defective C1GALT1C1 causes Tn polyagglutination syndrome (TNPS):MUC20 | Termination of O-glycan biosynthesis:MUC20 | Diseases of glycosylation:MUC20 | Regulation of Insulin-like Growth Factor (IGF) transport and uptake by Insulin…	urinary system disease:TFRC | kidney disease:TFRC | kidney failure:TFRC | inherited metabolic disorder:TFRC | congestive heart failure:PPP1R2 | autosomal recessive disease:TFRC | stomach cancer:TNK2 | skin disease:TFRC | lymphoblastic leukemia:TFRC | biliary tract disease:SLC51A | integumentary system disease:TFRC | thalassemia:TFRC | dermatitis:TFRC | bile duct disease:SLC51A | chronic lymphocyt…	myeloid cell differentiation:TFRC | positive regulation of cell activation:TFRC | extracellular matrix disassembly:MELTF | positive regulation of leukocyte activation:TFRC | regulation of peptidyl-tyrosine phosphorylation:TNK2 | extracellular matrix organization:MELTF | regulation of endocytosis:TNK2 | extracellular structure organization:MELTF | positive regulation of lymphocyte activation:TFRC …
SPON1	11p15.2	SPON1	rs11023122:14191282:A:C	chr11_14169736_A_C_b38	11	C	A	0.916589	0.964	-0.0859734	0.0151875	1.723e-08	7.76371	6.19514e-07	8.90552e-07	34	SPON1 (0 kb, intron/Intron/MODIFIER | nc-RNA/Non coding transcript/MODIFIER); RNA5SP332 (35 kb); RRAS2 (110 kb)	0.174		COPB1 | CYP2R1 | RRAS2 | SPON1	Proteoglycans in cancer:RRAS2 | MAPK signaling pathway:RRAS2 | Regulation of actin cytoskeleton:RRAS2 | Apelin signaling pathway:RRAS2	Neutrophil degranulation:COPB1 | Diseases of glycosylation:SPON1 | Diseases associated with O-glycosylation of proteins:SPON1	osteoarthritis:SPON1 | female reproductive organ cancer:SPON1 | ovarian cancer:SPON1 | malignant ovarian surface epithelial-stromal neoplasm:SPON1 | ovary epithelial cancer:SPON1 | ovarian carcinoma:SPON1	neutrophil activation:COPB1 | neutrophil degranulation:COPB1 | neutrophil activation involved in immune response:COPB1 | neutrophil mediated immunity:COPB1 | regulation of binding:SPON1 | positive regulation of binding:SPON1 | regulation of protein binding:SPON1 | intra-Golgi vesicle-mediated transport:COPB1 | positive regulation of proteolysis:SPON1 | regulation of neuron death:RRAS2 | neuron de…
IL_6RA	1q21.3	IL6R	rs145534566:153886345:G:A	chr1_153913869_G_A_b38	1	A	G	0.0190234	0.801	0.291379	0.0515462	1.80419e-08	7.74372	1.03627e-07	1.48963e-07	0	GATAD2B (0 kb, intron/Intron/MODIFIER); DENND4B (16 kb); CRTC2 (34 kb); SLC39A1 (45 kb)	0.076		AQP10 | ATP8B2 | C1orf43 | GATAD2B | HAX1 | ILF2 | PBXIP1 | S100A13 | SLC39A1 | SNAPIN | TPM3 | UBAP2L	PI3K-Akt signaling pathway:CRTC2 | Human T-cell leukemia virus 1 infection:CRTC2	ERCC6 (CSB) and EHMT2 (G9a) positively regulate rRNA expression:GATAD2B | HDACs deacetylate histones:GATAD2B | Positive epigenetic regulation of rRNA expression:GATAD2B | RNA Polymerase I Promoter Clearance:GATAD2B | RNA Polymerase I Transcription:GATAD2B | Epigenetic regulation of gene expression:GATAD2B | Smooth Muscle Contraction:TPM3	reproductive system disease:S100A13 | collagen disease:HAX1 | rheumatic disease:HAX1 | systemic scleroderma:HAX1 | scleroderma:HAX1 | female reproductive system disease:S100A13 | astrocytoma:S100A13 | endometriosis:S100A13 | malignant glioma:S100A13 | hematopoietic system disease:HAX1 | leukocyte disease:HAX1 | myopathy:TPM3 | muscle tissue disease:TPM3 | muscular disease:TPM3 | nemaline myopathy…	ATP-dependent chromatin remodeling:GATAD2B | myeloid cell differentiation:HAX1 | protein tetramerization:AQP10,CRTC2 | regulation of peptidyl-tyrosine phosphorylation:HAX1 | regulation of myeloid cell differentiation:HAX1 | chromatin remodeling:GATAD2B | regulation of hemopoiesis:HAX1 | positive regulation of peptidyl-tyrosine phosphorylation:HAX1 | peptidyl-tyrosine phosphorylation:HAX1 | peptid…
SHPS_1	20p13	SIRPA	rs77892370:1891261:T:A	chr20_1910615_T_A_b38	20	A	T	0.0565498	0.912	0.169469	0.029987	1.81826e-08	7.74034	2.75635e-07	3.96226e-07	9	SIRPA (0 kb, intron/Intron/MODIFIER); PDYN (68 kb); RPL7P2 (160 kb); STK35 (190 kb)	5.65		C20orf141 | FKBP1A | SIRPA | SIRPB1 | SIRPB2 | SIRPD	Alcoholism:PDYN | Osteoclast differentiation:SIRPA,SIRPB1	Signal regulatory protein family interactions:SIRPA,SIRPB1 | Neutrophil degranulation:SIRPA,SIRPB1 | Cell surface interactions at the vascular wall:SIRPA | DAP12 interactions:SIRPB1	skin disease:PDYN | integumentary system disease:PDYN | dermatitis:PDYN | atopic dermatitis:PDYN | hematopoietic system disease:SIRPA | hemolytic anemia:SIRPA | normocytic anemia:SIRPA | synucleinopathy:PDYN | brain disease:PDYN | anemia:SIRPA | Alzheimer's disease:PDYN | tauopathy:PDYN | breast carcinoma:SIRPA | focal epilepsy:PDYN | Parkinson's disease:PDYN | epilepsy syndrome:PDYN	mononuclear cell migration:SIRPA | leukocyte migration:SIRPA | myeloid leukocyte migration:SIRPA | regulation of inflammatory response:SIRPA | response to interleukin-1:SIRPA | positive regulation of cell activation:SIRPA,SIRPB1 | positive regulation of leukocyte activation:SIRPA,SIRPB1 | cellular response to interleukin-1:SIRPA | positive regulation of phagocytosis:SIRPA,SIRPB1 | neutrophil acti…
TFPI	2q32.1	TFPI	rs17576302:187988788:A:G	chr2_187124061_A_G_b38	2	G	A	0.0481629	1	-0.149745	0.0265505	1.94112e-08	7.71195	1.13205e-07	1.62732e-07	5	AC007319.1 (0 kb, intron/Intron/MODIFIER | nc-RNA/Non coding transcript/MODIFIER); RN7SKP42 (1.2 kb, near_gene/Upstream gene/MODIFIER); RNU6-989P (150 kb); CALCRL (220 kb)	4.255		CALCRL | FAM171B | ITGAV	Proteoglycans in cancer:ITGAV | Regulation of actin cytoskeleton:ITGAV | ECM-receptor interaction:ITGAV | Focal adhesion:ITGAV | Phagosome:ITGAV | PI3K-Akt signaling pathway:ITGAV | Vascular smooth muscle contraction:CALCRL | Human cytomegalovirus infection:ITGAV | Fluid shear stress and atherosclerosis:ITGAV	Extracellular matrix organization:ITGAV | Neutrophil degranulation:ITGAV | Cell surface interactions at the vascular wall:ITGAV | ECM proteoglycans:ITGAV | Elastic fibre formation:ITGAV | Syndecan interactions:ITGAV | Signal transduction by L1:ITGAV	atherosclerosis:ITGAV | arteriosclerotic cardiovascular disease:ITGAV | arteriosclerosis:ITGAV | reproductive system disease:ITGAV | collagen disease:ITGAV | rheumatic disease:ITGAV | systemic scleroderma:ITGAV | scleroderma:ITGAV | myeloma:ITGAV | bone marrow cancer:ITGAV | congestive heart failure:CALCRL | astrocytoma:ITGAV | female reproductive organ cancer:ITGAV | malignant glioma:ITGAV | ova…	leukocyte migration:ITGAV | regulation of inflammatory response:CALCRL | positive regulation of phagocytosis:ITGAV | neutrophil activation:ITGAV | positive regulation of endocytosis:ITGAV | regulation of phagocytosis:ITGAV | extracellular matrix organization:ITGAV | neutrophil degranulation:ITGAV | low-density lipoprotein receptor particle metabolic process:ITGAV | neutrophil activation involved …
CCL24	7q11.23	CCL24	rs10954723:75595647:G:A	chr7_75966329_G_A_b38	7	A	G	0.683016	0.992	-0.17661	0.0313358	1.98548e-08	7.70213	1.25055e-07	1.79766e-07	31	POR (0 kb, intron/NMD transcript/MODIFIER | intron/Intron/MODIFIER | nc-RNA/Non coding transcript/MODIFIER | near_gene/Upstream gene/MODIFIER); TMEM120A (21 kb); SNORA14A (22 kb); STYXL1 (30 kb); RPL7L1P3 (43 kb)	5.046		AC004980.9 | AC005077.14 | CCDC146 | DTX2 | DTX2P1-UPK3BP1-PMS2P11 | GATSL2 | HIP1 | HSPB1 | MDH2 | POMZP3 | POR | RHBDD2 | SRCRB4D | STYXL1 | TMEM120A | UPK3B | YWHAG | ZP3	Viral carcinogenesis:YWHAG | MAPK signaling pathway:HSPB1 | PI3K-Akt signaling pathway:YWHAG	RHO GTPases activate PKNs:YWHAG | Signaling by NOTCH:DTX2 | Signaling by Nuclear Receptors:HSPB1 | ESR-mediated signaling:HSPB1 | G2/M DNA damage checkpoint:YWHAG | G2/M Checkpoints:YWHAG | RHO GTPase Effectors:YWHAG | Gluconeogenesis:MDH2 | Signaling by Rho GTPases:YWHAG | Cell Cycle Checkpoints:YWHAG | Regulation of localization of FOXO transcription factors:YWHAG | MAPK family signaling cascad…	atherosclerosis:HSPB1 | arteriosclerotic cardiovascular disease:HSPB1 | arteriosclerosis:HSPB1 | obstructive lung disease:HSPB1 | lung disease:HSPB1 | lower respiratory tract disease:HSPB1 | chronic obstructive pulmonary disease:HSPB1 | reproductive system disease:HSPB1 | pancreas disease:HSPB1 | myeloma:HSPB1 | bone marrow cancer:HSPB1 | ischemia:HSPB1 | bronchial disease:HSPB1 | pre-eclampsia:H…	protein heterooligomerization:TMEM120A | positive regulation of endocytosis:HIP1 | positive regulation of response to external stimulus:HSPB1 | regulation of peptidase activity:HIP1,POR | negative regulation of peptidase activity:POR | cell chemotaxis:HSPB1 | regulation of endocytosis:HIP1 | negative regulation of endopeptidase activity:POR | Notch signaling pathway:DTX2 | anatomical structure ho…
U_PAR	19q13.31	PLAUR	rs73038875:44142882:T:C	chr19_43638730_T_C_b38	19	C	T	0.133506	0.977	-0.100937	0.0179231	2.03575e-08	7.69128	6.62433e-05	9.52248e-05	21	CADM4 (0 kb, intron/Intron/MODIFIER); PLAUR (7.4 kb); ZNF428 (19 kb); RN7SL368P (22 kb); SRRM5 (24 kb); ZNF576 (38 kb); IRGQ (43 kb)	14.22		- | CADM4 | ETHE1 | IRGC | IRGQ | KCNN4 | LOC390940 | PHLDB3 | PINLYP | PLAUR | SRRM5 | XRCC1 | ZNF222 | ZNF224 | ZNF234 | ZNF428 | ZNF575 | ZNF576	Proteoglycans in cancer:PLAUR	Base Excision Repair:XRCC1 | Neutrophil degranulation:PLAUR | DNA Double-Strand Break Repair:XRCC1 | Homology Directed Repair:XRCC1 | DNA Repair:XRCC1 | HDR through MMEJ (alt-NHEJ):XRCC1 | Dissolution of Fibrin Clot:PLAUR	atherosclerosis:PLAUR | arteriosclerotic cardiovascular disease:PLAUR | arteriosclerosis:PLAUR | obstructive lung disease:PLAUR,XRCC1 | lung disease:PLAUR,XRCC1 | coronary artery disease:KCNN4,PLAUR | lower respiratory tract disease:PLAUR,XRCC1 | chronic obstructive pulmonary disease:PLAUR,XRCC1 | urinary system disease:PLAUR | kidney disease:PLAUR | myocardial infarction:KCNN4,PLAUR | reproducti…	telomere capping:XRCC1 | double-strand break repair via nonhomologous end joining:XRCC1 | non-recombinational repair:XRCC1 | neutrophil activation:PLAUR | regulation of peptidase activity:PLAUR | regulation of peptidyl-tyrosine phosphorylation:CADM4 | negative regulation of peptidase activity:PLAUR | neutrophil degranulation:PLAUR | neutrophil activation involved in immune response:PLAUR | neutro…
MMP_3	11q22.2	MMP3	rs7950388:102467147:G:C	chr11_102596416_G_C_b38	11	C	G	0.348042	0.999	-0.104776	0.0187112	2.44273e-08	7.61212	3.20812e-07	4.61167e-07	146	MMP20 (0 kb, intron/Intron/MODIFIER | nc-RNA/Non coding transcript/MODIFIER); MMP7 (66 kb); MMP27 (95 kb); MMP8 (120 kb)	1.326		BIRC2 | BIRC3 | DCUN1D5 | DYNC2H1 | RP11-817J15.2 | RP11-817J15.3 | TMEM123 | XM_061997	Phagosome:DYNC2H1 | Human T-cell leukemia virus 1 infection:MMP7	Extracellular matrix organization:MMP20,MMP7,MMP8 | Collagen degradation:MMP20,MMP7,MMP8 | Signaling by Nuclear Receptors:MMP7 | ESR-mediated signaling:MMP7 | Activation of Matrix Metalloproteinases:MMP7,MMP8 | Neutrophil degranulation:MMP8 | Degradation of the extracellular matrix:MMP20,MMP7,MMP8 | Assembly of collagen fibrils and other multimeric structures:MMP20,MMP7 | Collagen formation:MMP20…	atherosclerosis:MMP8 | arteriosclerotic cardiovascular disease:MMP8 | arteriosclerosis:MMP8 | obstructive lung disease:MMP8 | lung disease:MMP7,MMP8 | coronary artery disease:MMP8 | lower respiratory tract disease:MMP7,MMP8 | mouth disease:MMP20,MMP8 | tooth disease:MMP20,MMP8 | reproductive system disease:MMP7,MMP8 | female reproductive system disease:MMP7,MMP8 | myeloma:MMP8 | pneumonia:MMP7 | …	collagen catabolic process:MMP20,MMP27,MMP7,MMP8 | collagen metabolic process:MMP20,MMP27,MMP7,MMP8 | regulation of inflammatory response:MMP8 | positive regulation of cell activation:MMP8 | extracellular matrix disassembly:MMP20,MMP7,MMP8 | positive regulation of leukocyte activation:MMP8 | neutrophil activation:MMP8 | positive regulation of response to external stimulus:MMP8 | extracellular mat…
AP_N	15q26.1	ANPEP	rs11637384:90363099:C:T	chr15_89819867_C_T_b38	15	T	C	0.202723	0.903	-0.074184	0.0132602	2.51521e-08	7.59943	3.25698e-07	4.68191e-07	8	ANPEP (4.5 kb, near_gene/Upstream gene/MODIFIER); AP3S2 (11 kb); C15orf38-AP3S2 (14 kb); MIR5094 (31 kb); MESP2 (41 kb)	0.703	0.358 Common traits (Other)	ABHD2 | AC027176.22 | AC027176.22-1 | ANPEP | AP3S2 | C15orf38 | C15ORF38 | C15orf38-AP3S2 | IDH2 | MESP1 | RP11-493E3.1	Hematopoietic cell lineage:ANPEP | Peroxisome:IDH2	Neutrophil degranulation:ANPEP	myeloma:IDH2 | bone marrow cancer:IDH2 | female reproductive organ cancer:ANPEP | malignant glioma:IDH2 | blood platelet disease:IDH2 | skin disease:ANPEP | ovarian cancer:ANPEP | lymphoblastic leukemia:ANPEP | integumentary system disease:ANPEP | malignant ovarian surface epithelial-stromal neoplasm:ANPEP | ovary epithelial cancer:ANPEP | ovarian carcinoma:ANPEP | thrombocytosis:IDH2 | hemorrhag…	neutrophil activation:ANPEP | neutrophil degranulation:ANPEP | neutrophil activation involved in immune response:ANPEP | neutrophil mediated immunity:ANPEP | Notch signaling pathway:MESP2 | anterograde synaptic vesicle transport:AP3S2 | synaptic vesicle cytoskeletal transport:AP3S2 | synaptic vesicle transport along microtubule:AP3S2 | positive regulation of actin filament polymerization:ARPIN | …
TFPI	2q32.1	TFPI	rs59316390:188411548:CCTGT:C	chr2_187546821_CCTGT_C_b38	2	C	CCTGT	0.123856	0.987	-0.0988376	0.0177154	2.74337e-08	7.56172	1.59331e-07	2.29038e-07	81	AC007319.1 (0 kb, nc-exon/Non coding transcript exon/MODIFIER | nc-RNA/Non coding transcript/MODIFIER); TFPI (0 kb, intron/Intron/MODIFIER); CALCRL (98 kb); GAPDHP59 (130 kb)	8.653		AC007319.1 | CALCRL | TFPI	Vascular smooth muscle contraction:CALCRL		atherosclerosis:TFPI | arteriosclerotic cardiovascular disease:TFPI | arteriosclerosis:TFPI | lung disease:TFPI | coronary artery disease:TFPI | lower respiratory tract disease:TFPI | urinary system disease:TFPI | kidney disease:TFPI | kidney failure:TFPI | ischemic bone disease:TFPI | myocardial infarction:TFPI | reproductive system disease:TFPI | pancreas disease:TFPI | pneumonia:TFPI | congest…	regulation of inflammatory response:CALCRL | response to interleukin-1:TFPI | cellular response to interleukin-1:TFPI | regulation of peptidase activity:TFPI | negative regulation of peptidase activity:TFPI | negative regulation of endopeptidase activity:TFPI | regulation of endopeptidase activity:TFPI | negative regulation of hydrolase activity:TFPI | negative regulation of proteolysis:TFPI | ne…
PSP_D	10q23.1	SFTPD	rs12773664:82012954:A:G	chr10_80253198_A_G_b38	10	G	A	0.398048	0.985	-0.135423	0.0242918	2.81128e-08	7.5511	8.75763e-08	1.25891e-07	86	AL359195.1 (0 kb, exon/Missense/MODERATE); EIF5AP4 (5.5 kb); MAT1A (19 kb); LINC00857 (34 kb); RPS12P2 (37 kb); ANXA11 (48 kb)	0.002		AL359195.1 | ANXA11 | BEND3P3 | C10orf57 | C10orf58 | DYDC2 | EIF5AP4 | FAM213A | LINC00857 | LOC100288974 | MAT1A | PLAC9 | PPIF | RP11-119F19.2 | RP11-137H2.2 | RP11-137H2.6 | RP11-40F6.1 | RP11-479O17.10 | RP11-506M13.3 | TMEM254 | TSPAN14 | unnamed		Amyloid fiber formation:TSPAN14 | Neutrophil degranulation:TSPAN14	ischemic bone disease:ANXA11 | sarcoidosis:ANXA11 | hypersensitivity reaction type IV disease:ANXA11 | osteonecrosis:ANXA11	myeloid cell differentiation:PRXL2A | neutrophil activation:TSPAN14 | protein tetramerization:MAT1A | neutrophil degranulation:TSPAN14 | neutrophil activation involved in immune response:TSPAN14 | regulation of myeloid cell differentiation:PRXL2A | neutrophil mediated immunity:TSPAN14 | Notch signaling pathway:TSPAN14 | regulation of hemopoiesis:PRXL2A | phagocytosis:ANXA11 | response to metal io…
PON3	7q21.3	PON3	rs7802749:94787641:A:G	chr7_95158329_A_G_b38	7	G	A	0.454071	1	0.111724	0.0201168	3.16687e-08	7.49937	6.83405e-07	9.82395e-07	285	PPP1R9A (0 kb, intron/Intron/MODIFIER); AC002429.5 (0 kb, intron/Intron/MODIFIER | nc-RNA/Non coding transcript/MODIFIER); RNU4-16P (60 kb); PON1 (140 kb)	3.827		ASB4 | CASD1 | PDK4 | PEG10 | PON1 | PON2 | PON3 | PPP1R9A | SGCE			atherosclerosis:PON1,PON2 | arteriosclerotic cardiovascular disease:PON1,PON2 | arteriosclerosis:PON1,PON2 | coronary artery disease:PON1,PON2,PON3 | urinary system disease:PON1 | kidney disease:PON1 | kidney failure:PON1 | ischemic bone disease:PON1,SGCE | myocardial infarction:PON1 | inherited metabolic disorder:PON1 | pancreas disease:PON1 | osteoarthritis:PON1 | ischemia:PON1,PON2 | obesity:P…	dephosphorylation:PON1,PON3 | hormone catabolic process:PON3 | regulation of neurotransmitter levels:PPP1R9A | regulation of binding:PON1 | lipoxygenase pathway:PON1,PON2,PON3 | positive regulation of binding:PON1 | regulation of superoxide metabolic process:PON3 | calcium-mediated signaling:PPP1R9A | icosanoid metabolic process:PON1,PON2,PON3 | reactive oxygen species metabolic process:PON3 | re…
CPA1	7q32.2	CPA1	rs35454128:130013574:G:C	chr7_130373733_G_C_b38	7	C	G	0.120491	0.931	0.196579	0.0356005	3.79073e-08	7.42128	3.28919e-05	4.72821e-05	13	CPA5 (5 kb); CPA1 (6.6 kb); CEP41 (20 kb); CPA4 (50 kb)	1.149		AC007938.1 | COPG2 | CPA5 | KLHDC10 | MEST | NRF1				intra-Golgi vesicle-mediated transport:COPG2 | establishment of organelle localization:COPG2 | cytoskeleton-dependent intracellular transport:COPG2 | organelle transport along microtubule:COPG2
Gal_3	14q22.2	LGALS3	rs72713460:55297043:G:T	chr14_54830325_G_T_b38	14	T	G	0.202816	0.992	-0.0722743	0.0131035	3.92347e-08	7.40633	1.0784e-07	1.55019e-07	17	GCH1 (12 kb); RNU6ATAC9P (29 kb); SAMD4A (37 kb); MIR4308 (48 kb)	0.575	0.494 Parkinson's disease	- | ATG14 | C14ORF32 | CNIH | DLGAP5 | FBXO34 | GCH1 | KIAA0831 | KTN1 | LGALS3 | MAPK1IP1L | RP11-665C16.6 | RPL13AP3 | SAMD4A | SOCS4 | WDHD1		Signaling by NOTCH:DLGAP5 | Neutrophil degranulation:LGALS3 | Transcriptional regulation by RUNX1:LGALS3,SOCS4 | RHO GTPase Effectors:KTN1 | Regulation of Insulin-like Growth Factor (IGF) transport and uptake by Insulin-like Growth Factor Binding Proteins (IGFBPs):KTN1 | Signaling by Rho GTPases:KTN1 | Post-translational protein phosphorylation:KTN1 | Advanced glycosylation endproduct receptor si…	obstructive lung disease:LGALS3 | lung disease:LGALS3 | lower respiratory tract disease:LGALS3 | urinary system disease:LGALS3 | kidney disease:LGALS3 | pancreas disease:GCH1 | obesity:LGALS3 | congestive heart failure:LGALS3 | bronchial disease:LGALS3 | nutrition disease:LGALS3 | overnutrition:LGALS3 | astrocytoma:LGALS3 | malignant glioma:LGALS3 | pancreatitis:GCH1 | bone cancer:LGALS3 | urinar…	mononuclear cell migration:LGALS3 | leukocyte migration:LGALS3 | monocyte chemotaxis:LGALS3 | myeloid leukocyte migration:LGALS3 | eosinophil chemotaxis:LGALS3 | eosinophil migration:LGALS3 | protein heterooligomerization:GCH1 | myeloid cell differentiation:LGALS3 | granulocyte migration:LGALS3 | negative regulation of immune system process:LGALS3 | granulocyte chemotaxis:LGALS3 | neutrophil acti…
PSP_D	10q23.1	SFTPD	rs7099331:82086406:C:T	chr10_80326650_C_T_b38	10	T	C	0.451222	0.991	0.128375	0.0232878	3.99245e-08	7.39876	1.23134e-07	1.77005e-07	46	DYDC1 (9.5 kb); DYDC2 (18 kb); MAT1A (37 kb); EIF5AP4 (79 kb)	0.163	0.344 Chronic obstructive pulmonary disease // 0.318 Intraocular pressure	AL359195.1 | ANXA11 | BEND3P3 | C10orf57 | C10ORF57 | C10orf58 | C10ORF58 | DYDC2 | EIF5AP4 | FAM213A | LINC00857 | LOC100288974 | MAT1A | MBL1P | NUTM2B | PLAC9 | PPIF | RP11-119F19.2 | RP11-137H2.2 | RP11-137H2.4 | RP11-137H2.6 | RP11-40F6.1 | RP11-479O17.10 | RP11-506M13.3 | SFTPD | SH2D4B | TMEM254 | TSPAN14 | unnamed		Amyloid fiber formation:TSPAN14 | Neutrophil degranulation:TSPAN14	ischemic bone disease:ANXA11 | sarcoidosis:ANXA11 | hypersensitivity reaction type IV disease:ANXA11 | osteonecrosis:ANXA11	myeloid cell differentiation:PRXL2A | neutrophil activation:TSPAN14 | protein tetramerization:MAT1A | neutrophil degranulation:TSPAN14 | neutrophil activation involved in immune response:TSPAN14 | regulation of myeloid cell differentiation:PRXL2A | neutrophil mediated immunity:TSPAN14 | Notch signaling pathway:TSPAN14 | regulation of hemopoiesis:PRXL2A | phagocytosis:ANXA11 | response to metal io…
CCL15	17q12	CCL15	rs4293433:34157655:A:G	chr17_35830651_A_G_b38	17	G	A	0.976649	0.882	-0.313678	0.0569844	4.17303e-08	7.37955	3.20158e-07	4.60226e-07	5	TAF15 (0 kb, intron/NMD transcript/MODIFIER | intron/Intron/MODIFIER | near_gene/Upstream gene/MODIFIER); AC015849.19 (0.36 kb, near_gene/Upstream gene/MODIFIER); C17orf66 (24 kb); MMP28 (35 kb); CCL5 (41 kb)	3.621		AP2B1 | CCL23 | CCL5 | CCT6B | GAS2L2 | MMP28 | TAF15	Cytokine-cytokine receptor interaction:CCL5 | Viral protein interaction with cytokine and cytokine receptor:CCL5 | Chemokine signaling pathway:CCL5 | TNF signaling pathway:CCL5 | Rheumatoid arthritis:CCL5 | Human cytomegalovirus infection:CCL5 | Lipid and atherosclerosis:CCL5	Interleukin-10 signaling:CCL5 | Signaling by Interleukins:CCL5	atherosclerosis:CCL5 | arteriosclerotic cardiovascular disease:CCL5 | arteriosclerosis:CCL5 | obstructive lung disease:CCL5 | lung disease:CCL5 | lower respiratory tract disease:CCL5 | chronic obstructive pulmonary disease:CCL5 | urinary system disease:CCL5 | kidney disease:CCL5 | kidney failure:CCL5 | mouth disease:CCL5 | tooth disease:CCL5 | reproductive system disease:CCL5 | inherited metaboli…	mononuclear cell migration:CCL5 | leukocyte migration:CCL5,MMP28 | collagen catabolic process:MMP28 | monocyte chemotaxis:CCL5 | myeloid leukocyte migration:CCL5,MMP28 | eosinophil chemotaxis:CCL5 | collagen metabolic process:MMP28 | eosinophil migration:CCL5 | regulation of inflammatory response:CCL5 | response to interleukin-1:CCL5 | positive regulation of cell activation:CCL5 | positive regula…
OPN	4q22.1	SPP1	rs1381949:88832799:G:A	chr4_87911647_G_A_b38	4	A	G	0.553818	0.985	-0.0859382	0.0156193	4.23365e-08	7.37329	8.99479e-05	0.0001293	174	HSP90AB3P (18 kb); SPP1 (64 kb); MEPE (65 kb); RNU1-36P (89 kb)	14.25	0.329 Bone mineral density (hip) // 0.329 Bone mineral density (spine) // 0.329 Lumbar spine bone mineral density // 0.329 Bone mineral density (paediatric, total body less head)	HSD17B11 | HSD17B13 | IBSP | KLHL8 | MEPE | NUDT9 | PKD2 | PPM1K | SPP1	ECM-receptor interaction:IBSP,SPP1 | Focal adhesion:IBSP,SPP1 | PI3K-Akt signaling pathway:IBSP,SPP1 | Apelin signaling pathway:SPP1	Extracellular matrix organization:IBSP,SPP1 | Degradation of the extracellular matrix:SPP1 | ECM proteoglycans:IBSP | Regulation of Insulin-like Growth Factor (IGF) transport and uptake by Insulin-like Growth Factor Binding Proteins (IGFBPs):MEPE,SPP1 | Post-translational protein phosphorylation:MEPE,SPP1	atherosclerosis:SPP1 | arteriosclerotic cardiovascular disease:SPP1 | arteriosclerosis:SPP1 | obstructive lung disease:SPP1 | lung disease:SPP1 | coronary artery disease:SPP1 | lower respiratory tract disease:SPP1 | chronic obstructive pulmonary disease:SPP1 | urinary system disease:PKD2,SPP1 | kidney disease:PKD2,SPP1 | kidney failure:PKD2,SPP1 | collagen disease:SPP1 | rheumatic disease:SPP1 | …	protein heterooligomerization:PKD2 | protein heterotetramerization:PKD2 | protein tetramerization:PKD2 | extracellular matrix organization:IBSP,SPP1 | extracellular structure organization:IBSP,SPP1 | anatomical structure homeostasis:SPP1 | renal system vasculature development:PKD2 | kidney vasculature development:PKD2 | hormone catabolic process:HSD17B11,SPP1 | bone resorption:SPP1 | positive reg…
IGFBP_7	4q12	IGFBP7	rs7663219:57927690:T:C	chr4_57061524_T_C_b38	4	C	T	0.401402	0.993	0.0664319	0.012115	4.69636e-08	7.32824	4.6872e-06	6.73784e-06	52	IGFBP7 (0 kb, intron/Intron/MODIFIER | nc-RNA/Non coding transcript/MODIFIER); UBE2CP3 (11 kb); POLR2B (30 kb); IGFBP7-AS1 (48 kb)	0.059		AASDH | C4orf14 | C4ORF14 | IGFBP7 | NOA1 | PAICS | POLR2B | REST | RP11-738E22.2 | RP11-738E22.3 | RPL7AP31		HDACs deacetylate histones:REST | Signaling by Nuclear Receptors:POLR2B | Senescence-Associated Secretory Phenotype (SASP):IGFBP7 | ESR-mediated signaling:POLR2B | Transcriptional regulation by small RNAs:POLR2B | Estrogen-dependent gene expression:POLR2B | Activation of anterior HOX genes in hindbrain development during early embryogenesis:POLR2B | Activation of HOX genes during differentiation:…	male reproductive organ cancer:IGFBP7 | prostate cancer:IGFBP7 | central nervous system cancer:REST | non-small cell lung carcinoma:IGFBP7	regulation of posttranscriptional gene silencing:POLR2B | regulation of gene silencing by RNA:POLR2B | regulation of gene silencing by miRNA:POLR2B | regulation of peptidase activity:REST | regulation of gene silencing:POLR2B | regulation of endopeptidase activity:REST | modification of morphology or physiology of other organism:REST | response to oxygen levels:REST | response to hypoxia:REST | n…
IL_17RA	22q11.1	IL17RA	rs5994143:17516126:G:C	chr22_17035236_G_C_b38	22	C	G	0.301444	0.955	-0.0945091	0.0173481	5.7249e-08	7.24223	2.15586e-06	3.09904e-06	59	CECR7 (1.3 kb, near_gene/Upstream gene/MODIFIER); GAB4 (27 kb); IL17RA (50 kb); CECR6 (81 kb)	0.5		- | AC006946.16 | AC006946.17 | BID | CECR5 | CECR6 | CECR7 | IL17RA | MICAL3 | XKR3	Cytokine-cytokine receptor interaction:IL17RA	Signaling by Interleukins:IL17RA		leukocyte migration:IL17RA | myeloid leukocyte migration:IL17RA | regulation of inflammatory response:IL17RA | granulocyte migration:IL17RA | granulocyte chemotaxis:IL17RA | leukocyte chemotaxis:IL17RA | positive regulation of response to external stimulus:IL17RA | positive regulation of inflammatory response:IL17RA | cell chemotaxis:IL17RA | positive regulation of secretion:IL17RA | positive reg…
BLM_hydrolase	17q11.2	BLMH	rs138099271:28434389:AAC:A	chr17_30107371_AAC_A_b38	17	A	AAC	0.0383849	0.886	0.170831	0.0313912	5.94297e-08	7.226	1.59933e-07	2.29903e-07	10	EFCAB5 (0 kb); NSRP1 (8.1 kb); MIR3184 (9.7 kb); MIR423 (9.7 kb); RNY4P13 (48 kb)	1.307		ABHD15 | ATAD5 | BLMH | CPD | CRLF3 | EFCAB5 | GIT1 | NF1 | NUFIP2 | PIPOX | RAB11FIP4 | RAB34 | SH3GL1P2 | SSH2 | SUZ12P | TEFM | TP53I13	Regulation of actin cytoskeleton:SSH2		congestive heart failure:MIR423 | Alzheimer's disease:BLMH | tauopathy:BLMH | thyroid cancer:EFCAB5 | thyroid carcinoma:EFCAB5	dephosphorylation:SSH2 | protein dephosphorylation:SSH2 | negative regulation of cell growth:CRLF3 | negative regulation of growth:CRLF3 | positive regulation of cell cycle arrest:CRLF3 | regulation of cell cycle arrest:CRLF3 | homocysteine metabolic process:BLMH | sulfur amino acid catabolic process:BLMH | positive regulation of JAK-STAT cascade:CRLF3 | positive regulation of STAT cascade:CRLF3
IL_6RA	1q21.3	IL6R	rs114445392:154438143:C:T	chr1_154465667_C_T_b38	1	T	C	0.0120504	0.843	0.343721	0.063374	6.54132e-08	7.18433	3.53787e-07	5.08568e-07	3	IL6R (0 kb, 3'utr/3 prime UTR/MODIFIER | near_gene/Downstream gene/MODIFIER); SHE (4.1 kb, near_gene/Downstream gene/MODIFIER); TDRD10 (37 kb); UBE2Q1 (83 kb)	0.873		ADAR | AQP10 | ATP8B2 | IL6R | PBXIP1 | RP11-422P24.10 | S100A13 | TPM3	Cytokine-cytokine receptor interaction:IL6R | Viral protein interaction with cytokine and cytokine receptor:IL6R | Hematopoietic cell lineage:IL6R | PI3K-Akt signaling pathway:IL6R | HIF-1 signaling pathway:IL6R | Human cytomegalovirus infection:IL6R	Transcriptional regulation of granulopoiesis:IL6R | Signaling by Interleukins:IL6R | MAPK family signaling cascades:IL6R | MAPK1/MAPK3 signaling:IL6R	urinary system disease:IL6R | kidney disease:IL6R | kidney failure:IL6R | reproductive system disease:IL6R | osteoarthritis:IL6R | female reproductive system disease:IL6R | myeloma:IL6R | bone marrow cancer:IL6R | autosomal recessive disease:IL6R | pre-eclampsia:IL6R | cystic fibrosis:IL6R | endometriosis:IL6R | stomach cancer:IL6R | endocrine system disease:IL6R | hyperthyroidism:IL6R | Graves' …	mononuclear cell migration:IL6R | leukocyte migration:IL6R | monocyte chemotaxis:IL6R | myeloid leukocyte migration:IL6R | positive regulation of cell activation:IL6R | positive regulation of leukocyte activation:IL6R | positive regulation of leukocyte migration:IL6R | regulation of leukocyte migration:IL6R | leukocyte chemotaxis:IL6R | positive regulation of response to external stimulus:IL6R | …
IL_6RA	1q21.3	IL6R	rs147830103:154509061:G:A	chr1_154536585_G_A_b38	1	A	G	0.0246243	0.843	-0.23494	0.0433955	6.90309e-08	7.16096	3.72365e-07	5.35275e-07	4	TDRD10 (0 kb, intron/Intron/MODIFIER | nc-RNA/Non coding transcript/MODIFIER); UBE2Q1 (12 kb); UBE2Q1-AS1 (17 kb); CHRNB2 (31 kb); SHE (34 kb); ADAR (45 kb)	7.448		ADAR | C1orf43 | CHRNB2 | HAX1 | IL6R | SHE | TDRD10 | UBAP2L		mRNA Editing:ADAR	mouth disease:ADAR | astrocytoma:ADAR | dementia:CHRNB2 | malignant glioma:ADAR | synucleinopathy:CHRNB2 | systemic lupus erythematosus:ADAR | brain disease:CHRNB2 | Alzheimer's disease:CHRNB2 | tauopathy:CHRNB2 | lupus erythematosus:ADAR | adenosine deaminase deficiency:ADAR | severe combined immunodeficiency:ADAR | combined T cell and B cell immunodeficiency:ADAR | Lewy body dementia:CHRNB2 | f…	protein heterooligomerization:CHRNB2 | myeloid cell differentiation:ADAR | positive regulation of cell activation:CHRNB2 | positive regulation of leukocyte activation:CHRNB2 | regulation of posttranscriptional gene silencing:ADAR | regulation of gene silencing by RNA:ADAR | negative regulation of immune system process:ADAR | regulation of gene silencing:ADAR | positive regulation of lymphocyte ac…
TFPI	2q32.1	TFPI	rs77328207:187949128:C:T	chr2_187084401_C_T_b38	2	T	C	0.0333157	0.916	0.184628	0.0341102	6.95047e-08	7.15799	3.9873e-07	5.73174e-07	6	AC007319.1 (0 kb, intron/Intron/MODIFIER | nc-RNA/Non coding transcript/MODIFIER); RN7SKP42 (38 kb); RNU6-989P (190 kb); ZSWIM2 (240 kb)	9.334	0.335 Waist-to-hip ratio adjusted for BMI	AC007319.1 | CALCRL | ITGAV | TFPI	Proteoglycans in cancer:ITGAV | Regulation of actin cytoskeleton:ITGAV | ECM-receptor interaction:ITGAV | Focal adhesion:ITGAV | Phagosome:ITGAV | PI3K-Akt signaling pathway:ITGAV | Vascular smooth muscle contraction:CALCRL | Human cytomegalovirus infection:ITGAV | Fluid shear stress and atherosclerosis:ITGAV	Extracellular matrix organization:ITGAV | Neutrophil degranulation:ITGAV | Cell surface interactions at the vascular wall:ITGAV | ECM proteoglycans:ITGAV | Elastic fibre formation:ITGAV | Syndecan interactions:ITGAV | Signal transduction by L1:ITGAV	atherosclerosis:ITGAV | arteriosclerotic cardiovascular disease:ITGAV | arteriosclerosis:ITGAV | reproductive system disease:ITGAV | collagen disease:ITGAV | rheumatic disease:ITGAV | systemic scleroderma:ITGAV | scleroderma:ITGAV | myeloma:ITGAV | bone marrow cancer:ITGAV | congestive heart failure:CALCRL | astrocytoma:ITGAV | female reproductive organ cancer:ITGAV | malignant glioma:ITGAV | ova…	leukocyte migration:ITGAV | regulation of inflammatory response:CALCRL | positive regulation of phagocytosis:ITGAV | neutrophil activation:ITGAV | positive regulation of endocytosis:ITGAV | regulation of phagocytosis:ITGAV | extracellular matrix organization:ITGAV | neutrophil degranulation:ITGAV | low-density lipoprotein receptor particle metabolic process:ITGAV | neutrophil activation involved …
ST2	2q12.1	IL1RL1	rs1041973:102955468:C:A	chr2_102339008_C_A_b38	2	A	C	0.245283	1	-0.104898	0.0194161	7.34526e-08	7.13399	3.19161e-07	4.58794e-07	29	IL1RL1 (0 kb, exon/Missense/MODERATE | 5'utr/5 prime UTR/MODIFIER | nc-exon/Non coding transcript exon/MODIFIER | intron/NMD transcript/MODIFIER | nc-RNA/Non coding transcript/MODIFIER | near_gene/Downstream gene/MODIFIER); IL18R1 (0 kb, intron/Intron/MODIFIER); IL18RAP (80 kb); MIR4772 (93 kb)	11.89	0.547 Asthma // 0.543 Nonatopic asthma // 0.543 Allergic rhinitis // 0.535 Allergic sensitization // 0.535 Atopic asthma // 0.528 Asthma (childhood onset) // 0.528 Hay fever and/or eczema // 0.528 Allergic disease (asthma, hay fever or eczema) // 0.521 Asthma and hay fever // 0.437 Self-reported allergy	- | AC007248.6 | AC007248.7 | AC007278.2 | AC007278.3 | IL18R1 | IL18RAP | IL1R1 | IL1R2 | IL1RL1 | IL1RL2 | MAP4K4 | MFSD9 | RNF149 | SLC9A2 | SLC9A4	Cytokine-cytokine receptor interaction:IL18R1,IL18RAP,IL1R1,IL1RL1 | Viral protein interaction with cytokine and cytokine receptor:IL18R1,IL18RAP | Osteoclast differentiation:IL1R1 | Hematopoietic cell lineage:IL1R1 | MAPK signaling pathway:IL1R1 | Human T-cell leukemia virus 1 infection:IL1R1 | TNF signaling pathway:IL18R1 | Human cytomegalovirus infection:IL1R1 | NF-kappa B signaling pathway:IL…	Interleukin-10 signaling:IL1R1 | Signaling by Interleukins:IL18R1,IL18RAP,IL1R1,IL1RL1 | Interleukin-1 family signaling:IL18R1,IL18RAP,IL1R1,IL1RL1	obstructive lung disease:IL18R1,IL18RAP,IL1RL1 | lung disease:IL18R1,IL18RAP,IL1RL1 | lower respiratory tract disease:IL18R1,IL18RAP,IL1RL1 | chronic obstructive pulmonary disease:IL1RL1 | urinary system disease:IL1R1,IL1RL1 | kidney disease:IL1R1,IL1RL1 | reproductive system disease:IL1R1 | osteoarthritis:IL1R1 | female reproductive system disease:IL1R1 | congestive heart failure:IL1RL1 | bronch…	leukocyte migration:IL1R1 | myeloid leukocyte migration:IL1R1 | regulation of inflammatory response:IL1R1,IL1RL1 | response to interleukin-1:IL1R1 | positive regulation of cell activation:IL1RL1 | positive regulation of leukocyte activation:IL1RL1 | cellular response to interleukin-1:IL1R1 | granulocyte migration:IL1R1 | negative regulation of immune system process:IL1RL1 | neutrophil activation:…
BLM_hydrolase	17q11.2	BLMH	rs143794512:28092924:G:A	chr17_29765906_G_A_b38	17	A	G	0.0129239	0.845	0.293618	0.0546127	8.52579e-08	7.06927	2.25969e-07	3.24831e-07	8	SSH2 (0 kb, intron/NMD transcript/MODIFIER | intron/Intron/MODIFIER | nc-RNA/Non coding transcript/MODIFIER | near_gene/Upstream gene/MODIFIER); RP11-82O19.1 (0 kb, intron/Intron/MODIFIER | nc-RNA/Non coding transcript/MODIFIER); RPL21P123 (49 kb); RPL9P30 (90 kb)	2.39		ABHD15 | BLMH | CPD | CRLF3 | CTD-2349P21.5 | GIT1 | GOSR1 | LRRC37BP1 | NF1 | RAB34 | RP13-753N3.1 | SLC6A4 | SSH2 | SUZ12P | TBC1D29 | TEFM | TP53I13	Regulation of actin cytoskeleton:GIT1,SSH2	EPH-Ephrin signaling:GIT1	Alzheimer's disease:BLMH | tauopathy:BLMH | thyroid cancer:EFCAB5 | thyroid carcinoma:EFCAB5	regulation of endocytosis:ANKRD13B | dephosphorylation:SSH2 | protein dephosphorylation:SSH2 | positive regulation of GTPase activity:GIT1 | regulation of neurotransmitter levels:GIT1 | regulation of GTPase activity:GIT1 | receptor-mediated endocytosis:ANKRD13B | negative regulation of cell growth:CRLF3 | regulation of regulated secretory pathway:GIT1 | negative regulation of growth:CRLF3 | posit…
PSP_D	10q22.3	SFTPD	rs17886252:81693613:C:T	chr10_79933857_C_T_b38	10	T	C	0.0710762	0.996	0.239022	0.0445049	8.75175e-08	7.05791	2.64415e-07	3.80096e-07	98	MBL1P (0 kb, intron/Intron/MODIFIER | nc-RNA/Non coding transcript/MODIFIER | near_gene/Downstream gene/MODIFIER); SFTPD (3.9 kb, near_gene/Downstream gene/MODIFIER); PGGT1BP2 (41 kb); ZNRF2P3 (48 kb)	5.629		ANXA11 | BEND3P3 | FAM213A | MBL1P | NUTM2B | PLAC9 | RP11-119F19.2 | RP11-137H2.6 | RP11-182L21.5 | RP11-479O17.10 | RP11-506M13.3 | SFTPD | TMEM254-AS1 | TSPAN14 | ZCCHC24	Phagosome:SFTPD	Signal regulatory protein family interactions:SFTPD | Immunoregulatory interactions between a Lymphoid and a non-Lymphoid cell:SFTPD | Diseases associated with surfactant metabolism:SFTPD | Surfactant metabolism:SFTPD | Regulation of TLR by endogenous ligand:SFTPD	obstructive lung disease:SFTPD | lung disease:SFTPD | coronary artery disease:SFTPD | lower respiratory tract disease:SFTPD | chronic obstructive pulmonary disease:SFTPD | mouth disease:SFTPD | ischemic bone disease:ANXA11 | tooth disease:SFTPD | collagen disease:SFTPD | rheumatic disease:SFTPD | systemic scleroderma:SFTPD | scleroderma:SFTPD | pneumonia:SFTPD | periodontal disease:SFTPD | obesit…	leukocyte migration:SFTPD | myeloid leukocyte migration:SFTPD | myeloid cell differentiation:PRXL2A | negative regulation of immune system process:SFTPD | positive regulation of phagocytosis:SFTPD | positive regulation of endocytosis:SFTPD | leukocyte chemotaxis:SFTPD | regulation of phagocytosis:SFTPD | regulation of myeloid cell differentiation:PRXL2A | cell chemotaxis:SFTPD | regulation of end…
SHPS_1	20p13	SIRPA	rs635290:1841245:G:A	chr20_1860599_G_A_b38	20	A	G	0.0804369	1	-0.128418	0.0239711	9.41965e-08	7.02597	1.36745e-06	1.9657e-06	4	SIRPA (34 kb); PDYN (120 kb); SIRPB3P (150 kb); RN7SL561P (190 kb)	5.519		FKBP1A | NSFL1C | SDCBP2 | SIRPA | SIRPB1	Alcoholism:PDYN | Osteoclast differentiation:SIRPA	Signal regulatory protein family interactions:SIRPA | Neutrophil degranulation:SIRPA | Cell surface interactions at the vascular wall:SIRPA	skin disease:PDYN | integumentary system disease:PDYN | dermatitis:PDYN | atopic dermatitis:PDYN | hematopoietic system disease:SIRPA | hemolytic anemia:SIRPA | normocytic anemia:SIRPA | synucleinopathy:PDYN | brain disease:PDYN | anemia:SIRPA | Alzheimer's disease:PDYN | tauopathy:PDYN | breast carcinoma:SIRPA | focal epilepsy:PDYN | Parkinson's disease:PDYN | epilepsy syndrome:PDYN	mononuclear cell migration:SIRPA | leukocyte migration:SIRPA | myeloid leukocyte migration:SIRPA | regulation of inflammatory response:SIRPA | response to interleukin-1:SIRPA | positive regulation of cell activation:SIRPA | positive regulation of leukocyte activation:SIRPA | cellular response to interleukin-1:SIRPA | positive regulation of phagocytosis:SIRPA | neutrophil activation:SIRPA | positi…
MMP_3	11q22.2	MMP3	rs182844815:102776502:A:G	chr11_102905772_A_G_b38	11	G	A	0.0107006	0.928	-0.491274	0.0917353	9.51642e-08	7.02153	1.17171e-06	1.68433e-06	0	RNU7-159P (1.8 kb, near_gene/Upstream gene/MODIFIER); MMP12 (31 kb); MMP13 (37 kb); MMP3 (62 kb)	0.791			TNF signaling pathway:MMP3 | Rheumatoid arthritis:MMP3 | Prostate cancer:MMP3 | Lipid and atherosclerosis:MMP3	Extracellular matrix organization:MMP12,MMP13,MMP3 | Collagen degradation:MMP12,MMP13,MMP3 | Signaling by Nuclear Receptors:MMP3 | ESR-mediated signaling:MMP3 | Activation of Matrix Metalloproteinases:MMP13,MMP3 | Degradation of the extracellular matrix:MMP12,MMP13,MMP3 | Signaling by Interleukins:MMP3 | Assembly of collagen fibrils and other multimeric structures:MMP13,MMP3 | Collagen formation:…	atherosclerosis:MMP12,MMP3 | arteriosclerotic cardiovascular disease:MMP12,MMP3 | arteriosclerosis:MMP12,MMP3 | obstructive lung disease:MMP12,MMP13,MMP3 | lung disease:MMP12,MMP13,MMP3 | coronary artery disease:MMP3 | lower respiratory tract disease:MMP12,MMP13,MMP3 | chronic obstructive pulmonary disease:MMP12,MMP13,MMP3 | mouth disease:MMP12,MMP13,MMP3 | ischemic bone disease:MMP13,MMP3 | myoc…	collagen catabolic process:MMP12,MMP13,MMP3 | collagen metabolic process:MMP12,MMP13,MMP3 | regulation of inflammatory response:MMP3 | extracellular matrix disassembly:MMP12,MMP13,MMP3 | negative regulation of immune system process:MMP12 | extracellular matrix organization:MMP12,MMP13,MMP3 | extracellular structure organization:MMP12,MMP13,MMP3 | positive regulation of secretion:MMP12 | regulatio…
TR_AP	19p13.2	ACP5	rs4804617:11739548:C:T	chr19_11628733_C_T_b38	19	T	C	0.558077	0.939	-0.0613792	0.0115003	1.05048e-07	6.97861	2.14397e-06	3.08196e-06	0	ZNF627 (9.6 kb); ZNF833P (11 kb); HNRNPA1P10 (37 kb); ACP5 (50 kb)	2.199		- | ACP5 | CARM1 | CCDC151 | CTD-2006C1.6 | DKFZP761J1410 | ECSIT | ELOF1 | EPOR | TMEM205 | ZNF20 | ZNF439 | ZNF441 | ZNF627 | ZNF823 | ZNF844	Osteoclast differentiation:ACP5 | Riboflavin metabolism:ACP5 | Rheumatoid arthritis:ACP5	RMTs methylate histone arginines:CARM1 | Signaling by Nuclear Receptors:CARM1 | ESR-mediated signaling:CARM1 | Estrogen-dependent gene expression:CARM1	urinary system disease:ACP5 | kidney disease:ACP5 | myeloma:ACP5 | bone marrow cancer:ACP5 | obesity:ACP5 | nutrition disease:ACP5 | overnutrition:ACP5 | multiple myeloma:ACP5 | male reproductive organ cancer:CARM1 | prostate cancer:CARM1 | polycystic ovary syndrome:ITLN1 | bone remodeling disease:ACP5	regulation of inflammatory response:ACP5 | chromatin remodeling:ELOF1 | anatomical structure homeostasis:ACP5 | dephosphorylation:ACP5 | bone resorption:ACP5 | negative regulation of inflammatory response:ACP5 | bone remodeling:ACP5 | defense response to bacterium:ACP5 | regulation of neurotransmitter levels:ACP5 | neurotransmitter metabolic process:ACP5 | nitric oxide metabolic process:ACP5 | ne…
TLT_2	6p21.1	TREML2	rs79142813:40964484:C:T	chr6_40996745_C_T_b38	6	T	C	0.0148955	0.917	-0.324058	0.0607476	1.06602e-07	6.97223	4.32652e-06	6.21937e-06	3	UNC5CL (30 kb); OARD1 (37 kb); TSPO2 (46 kb); APOBEC2 (57 kb)	6.252		ADCY10P1 | C6orf130 | DAAM2 | LOC221442 | OARD1 | TREM1 | TREML4		mRNA Editing:APOBEC2		carbohydrate derivative catabolic process:APOBEC2 | ribonucleoside catabolic process:APOBEC2 | glycosyl compound catabolic process:APOBEC2 | nucleoside catabolic process:APOBEC2 | glycosyl compound metabolic process:APOBEC2,OARD1 | nucleoside metabolic process:APOBEC2,OARD1 | ribonucleoside metabolic process:APOBEC2 | nucleobase-containing small molecule catabolic process:APOBEC2 | purine nucleos…
CDH5	16q21	CDH5	rs16956504:66432381:T:C	chr16_66398478_T_C_b38	16	C	T	0.110228	1	0.105252	0.0197507	1.09822e-07	6.95931	0.000288173	0.000414249	0	CDH5 (0 kb, exon/Missense/MODERATE | 5'utr/5 prime UTR/MODIFIER | 3'utr/3 prime UTR/MODIFIER | intron/NMD transcript/MODIFIER); LINC00920 (10 kb); BEAN1 (29 kb); RNA5SP428 (97 kb)	11.26		CKLF-CMTM1 | CMTM1 | CMTM3 | CMTM4 | FHOD1 | NAE1 | TK2			bone cancer:CDH5 | head and neck squamous cell carcinoma:NAE1 | head and neck carcinoma:NAE1 | head and neck cancer:NAE1 | musculoskeletal system cancer:CDH5 | connective tissue cancer:CDH5 | osteosarcoma:CDH5 | vasculitis:CDH5	dephosphorylation:CDH5 | immune response-regulating cell surface receptor signaling pathway:CMTM3 | regulation of inflammatory response:CDH5 | protein dephosphorylation:CDH5 | immune response-activating cell surface receptor signaling pathway:CMTM3 | regulation of protein dephosphorylation:CDH5 | regulation of dephosphorylation:CDH5 | positive regulation of protein dephosphorylation:CDH5 | develo…
CSTB	21q22.3	CSTB	rs968578:45224328:T:C	chr21_43804447_T_C_b38	21	C	T	0.239333	0.997	-0.0878966	0.0165335	1.17684e-07	6.92928	8.3489e-07	1.20015e-06	55	RRP1 (0 kb, 3'utr/3 prime UTR/MODIFIER | nc-exon/Non coding transcript exon/MODIFIER | nc-RNA/Non coding transcript/MODIFIER); AP001053.11 (1.3 kb, near_gene/Downstream gene/MODIFIER); TMEM97P1 (21 kb); CSTB (28 kb); PDXK (42 kb)	0.071	0.313 Blood protein levels	AGPAT3 | AP001053.1 | AP001053.11 | AP001062.8 | C21ORF124 | C21orf2 | C21orf33 | CSTB | PDE9A | PDXK | PKNOX1 | RRP1 | WDR4		Neutrophil degranulation:CSTB,PDXK	brain disease:CSTB | Alzheimer's disease:CFAP410 | tauopathy:CFAP410 | epilepsy syndrome:CSTB	neutrophil activation:CSTB,PDXK | regulation of peptidase activity:CSTB | negative regulation of peptidase activity:CSTB | neutrophil degranulation:CSTB,PDXK | neutrophil activation involved in immune response:CSTB,PDXK | neutrophil mediated immunity:CSTB,PDXK | negative regulation of endopeptidase activity:CSTB | regulation of endopeptidase activity:CSTB | negative regulation of hydrolase activi…
AP_N	15q26.1	ANPEP	rs2007084:90345335:G:A	chr15_89802104_G_A_b38	15	A	G	0.0703317	0.843	-0.110117	0.0208067	1.33898e-07	6.87323	1.38866e-06	1.9962e-06	12	ANPEP (0 kb, intron/NMD transcript/MODIFIER | intron/Intron/MODIFIER | nc-RNA/Non coding transcript/MODIFIER | near_gene/Upstream gene/MODIFIER | near_gene/Downstream gene/MODIFIER); MESP2 (23 kb); AP3S2 (28 kb); C15orf38-AP3S2 (32 kb); MIR5094 (49 kb); MRPL15P1 (49 kb)	1.458	1 Blood metabolite levels	ANPEP | C15orf38 | CRTC3 | MESP1 | PEX11A | PLIN1 | TTLL13 | WDR93	Hematopoietic cell lineage:ANPEP | Peroxisome:PEX11A	Neutrophil degranulation:ANPEP	female reproductive organ cancer:ANPEP | skin disease:ANPEP | ovarian cancer:ANPEP | lymphoblastic leukemia:ANPEP | integumentary system disease:ANPEP | malignant ovarian surface epithelial-stromal neoplasm:ANPEP | ovary epithelial cancer:ANPEP | ovarian carcinoma:ANPEP | head and neck squamous cell carcinoma:ANPEP | head and neck carcinoma:ANPEP | head and neck cancer:ANPEP | chronic lymphocytic…	neutrophil activation:ANPEP | neutrophil degranulation:ANPEP | neutrophil activation involved in immune response:ANPEP | neutrophil mediated immunity:ANPEP | Notch signaling pathway:MESP2 | anterograde synaptic vesicle transport:AP3S2 | synaptic vesicle cytoskeletal transport:AP3S2 | synaptic vesicle transport along microtubule:AP3S2 | positive regulation of actin filament polymerization:ARPIN | …
CHIT1	1q32.1	CHIT1	rs10920618:203324697:A:T	chr1_203355569_A_T_b38	1	T	A	0.183394	0.889	-0.254885	0.0481966	1.3678e-07	6.86398	1.9349e-06	2.78142e-06	10	RP11-435P24.2 (1.9 kb, near_gene/Upstream gene/MODIFIER); FMOD (4.1 kb, near_gene/Upstream gene/MODIFIER); RNU6-487P (36 kb); BTG2 (46 kb)	10.77		BTG2 | CHI3L1 | FMOD | PPFIA4 | ZC3H11A		Extracellular matrix organization:FMOD | Neutrophil degranulation:CHI3L1,CHIT1 | ECM proteoglycans:FMOD | Diseases of glycosylation:FMOD | Diseases associated with glycosaminoglycan metabolism:FMOD	atherosclerosis:CHI3L1,CHIT1 | arteriosclerotic cardiovascular disease:CHI3L1,CHIT1 | arteriosclerosis:CHI3L1,CHIT1 | obstructive lung disease:CHI3L1 | lung disease:CHI3L1 | lower respiratory tract disease:CHI3L1 | chronic obstructive pulmonary disease:CHI3L1 | urinary system disease:CHI3L1 | kidney disease:CHI3L1 | inherited metabolic disorder:CHIT1 | osteoarthritis:CHI3L1 | congestive heart fai…	response to interleukin-1:CHI3L1 | cellular response to interleukin-1:CHI3L1 | neutrophil activation:CHI3L1,CHIT1 | neutrophil degranulation:CHI3L1,CHIT1 | neutrophil activation involved in immune response:CHI3L1,CHIT1 | neutrophil mediated immunity:CHI3L1,CHIT1 | response to tumor necrosis factor:CHI3L1 | extracellular structure organization:FMOD | cellular response to tumor necrosis factor:CHI3…
TFPI	2q32.1	TFPI	rs62173501:187865727:C:T	chr2_187001000_C_T_b38	2	T	C	0.037569	0.899	0.172668	0.032692	1.41861e-07	6.84814	8.00746e-07	1.15107e-06	49	AC018735.1 (0.88 kb, near_gene/Downstream gene/MODIFIER); AC007319.1 (2.2 kb, near_gene/Upstream gene/MODIFIER); RN7SKP42 (120 kb); ZSWIM2 (150 kb)	11.62	0.464 Vascular brain injury	AC007319.1 | CALCRL | FAM171B | TFPI	Vascular smooth muscle contraction:CALCRL		congestive heart failure:CALCRL | glaucoma:CALCRL | angle-closure glaucoma:CALCRL | primary angle-closure glaucoma:CALCRL | retinal degeneration:CALCRL | essential hypertension:CALCRL | retinal disease:CALCRL	regulation of inflammatory response:CALCRL | negative regulation of inflammatory response:CALCRL | positive regulation of apoptotic signaling pathway:ZSWIM2 | negative regulation of defense response:CALCRL | receptor-mediated endocytosis:CALCRL | regulation of apoptotic signaling pathway:ZSWIM2 | extrinsic apoptotic signaling pathway via death domain receptors:ZSWIM2 | negative regulation of resp…
PSP_D	10q23.1	SFTPD	rs7904935:82202803:G:A	chr10_80443047_G_A_b38	10	A	G	0.0675767	0.986	-0.241236	0.0458194	1.55211e-07	6.80908	4.66043e-07	6.69937e-07	12	FAM213A (10 kb); TSPAN14 (11 kb); DYDC2 (75 kb); DYDC1 (86 kb)	0.441		ANXA11 | C10orf57 | C10orf58 | DYDC2 | FAM213A | MAT1A | MBL1P | PLAC9 | RP11-137H2.4 | RP11-137H2.6 | RP11-773D16.1 | SFTPD | TMEM254 | TSPAN14 | unnamed		Amyloid fiber formation:TSPAN14 | Neutrophil degranulation:TSPAN14	ischemic bone disease:ANXA11 | sarcoidosis:ANXA11 | hypersensitivity reaction type IV disease:ANXA11 | osteonecrosis:ANXA11	myeloid cell differentiation:PRXL2A | neutrophil activation:TSPAN14 | neutrophil degranulation:TSPAN14 | neutrophil activation involved in immune response:TSPAN14 | regulation of myeloid cell differentiation:PRXL2A | neutrophil mediated immunity:TSPAN14 | Notch signaling pathway:TSPAN14 | regulation of hemopoiesis:PRXL2A | phagocytosis:ANXA11 | response to metal ion:ANXA11 | positive regulation o…
TNFRSF10C	8p21.3	TNFRSF10C	rs4871845:22927696:T:C	chr8_23070183_T_C_b38	8	C	T	0.777301	0.977	0.108877	0.0207129	1.62422e-07	6.78936	7.13984e-05	0.000102635	59	RP11-875O11.2 (0 kb, intron/Intron/MODIFIER | nc-RNA/Non coding transcript/MODIFIER); TNFRSF10B (1 kb, near_gene/Upstream gene/MODIFIER); RP11-875O11.3 (1.2 kb, near_gene/Downstream gene/MODIFIER); TNFRSF10C (14 kb); RHOBTB2 (50 kb)	0.33	0.414 Eosinophil percentage of white cells	AK026079 | BMP1 | CHMP7 | CTD-2530N21.4 | ENTPD4 | PPP3CC | RHOBTB2 | RP11-875O11.3 | SLC25A37 | TNFRSF10A | TNFRSF10B | TNFRSF10C | TNFRSF10D	Viral protein interaction with cytokine and cytokine receptor:TNFRSF10B,TNFRSF10C,TNFRSF10D | Cytokine-cytokine receptor interaction:TNFRSF10B,TNFRSF10C,TNFRSF10D | Osteoclast differentiation:PPP3CC | MAPK signaling pathway:PPP3CC | cGMP-PKG signaling pathway:PPP3CC | Human cytomegalovirus infection:PPP3CC | Lipid and atherosclerosis:PPP3CC,TNFRSF10B	Extracellular matrix organization:BMP1 | Degradation of the extracellular matrix:BMP1 | Cell surface interactions at the vascular wall:TNFRSF10B,TNFRSF10D | Regulation of necroptotic cell death:TNFRSF10B | TP53 Regulates Transcription of Death Receptors and Ligands:TNFRSF10B,TNFRSF10C,TNFRSF10D | RIPK1-mediated regulated necrosis:TNFRSF10B | Regulated Necrosis:TNFRSF10B | Signaling by Rho GTPases…	obstructive lung disease:TNFRSF10B | lung disease:TNFRSF10B | pancreas disease:TNFRSF10B,TNFRSF10C,TNFRSF10D | lower respiratory tract disease:TNFRSF10B | chronic obstructive pulmonary disease:TNFRSF10B | bone marrow cancer:BMP1 | myeloma:BMP1 | stomach cancer:TNFRSF10B | pancreatitis:TNFRSF10B,TNFRSF10C,TNFRSF10D | bone cancer:TNFRSF10B | endocrine system disease:TNFRSF10B,TNFRSF10C,TNFRSF10D | …	leukocyte migration:TNFRSF10B,TNFRSF10D | regulation of peptidase activity:TNFRSF10B | positive regulation of endocytosis:PPP3CC | extracellular structure organization:BMP1 | extracellular matrix organization:BMP1 | regulation of endopeptidase activity:TNFRSF10B | extracellular matrix disassembly:BMP1 | dephosphorylation:PPP3CC | regulation of endocytosis:PPP3CC | protein dephosphorylation:PPP3CC…
CCL24	7q11.23	CCL24	rs2009836:75931160:T:C	chr7_76301843_T_C_b38	7	C	T	0.651275	0.97	-0.162453	0.0309216	1.64839e-07	6.78294	8.97408e-07	1.29002e-06	15	HSPB1 (0.7 kb, near_gene/Upstream gene/MODIFIER); RN7SL212P (13 kb); SRRM3 (15 kb); YWHAG (25 kb)	6.913		AC004980.7 | AC004980.8 | AC004980.9 | CCDC146 | DTX2 | DTX2P1 | HIP1 | HSPB1 | MDH2 | POMZP3 | POR | RHBDD2 | SNORA14A | SRCRB4D | STYXL1 | TMEM120A | UPK3B | YWHAG | ZP3	Viral carcinogenesis:YWHAG | MAPK signaling pathway:HSPB1 | PI3K-Akt signaling pathway:YWHAG	RHO GTPases activate PKNs:YWHAG | Signaling by NOTCH:DTX2 | Signaling by Nuclear Receptors:HSPB1 | ESR-mediated signaling:HSPB1 | G2/M DNA damage checkpoint:YWHAG | Reproduction:ZP3 | G2/M Checkpoints:YWHAG | RHO GTPase Effectors:YWHAG | Gluconeogenesis:MDH2 | Signaling by Rho GTPases:YWHAG | Cell Cycle Checkpoints:YWHAG | Regulation of localization of FOXO transcription factors:YWHAG | MAPK fami…	atherosclerosis:HSPB1 | arteriosclerotic cardiovascular disease:HSPB1 | arteriosclerosis:HSPB1 | obstructive lung disease:HSPB1 | lung disease:HSPB1 | lower respiratory tract disease:HSPB1 | chronic obstructive pulmonary disease:HSPB1 | reproductive system disease:HSPB1 | pancreas disease:HSPB1 | myeloma:HSPB1 | bone marrow cancer:HSPB1 | ischemia:HSPB1 | bronchial disease:HSPB1 | pre-eclampsia:H…	leukocyte migration:ZP3 | protein heterooligomerization:TMEM120A | regulation of inflammatory response:ZP3 | positive regulation of cell activation:ZP3 | positive regulation of leukocyte activation:ZP3 | positive regulation of leukocyte migration:ZP3 | regulation of leukocyte migration:ZP3 | positive regulation of response to external stimulus:HSPB1,ZP3 | regulation of peptidase activity:POR | ne…
CSTB	21q22.3	CSTB	rs13051408:45248455:C:T	chr21_43828574_C_T_b38	21	T	C	0.813726	0.968	-0.0992676	0.0189408	1.76509e-07	6.75323	1.22149e-06	1.75589e-06	23	RRP1 (23 kb); MYL6P1 (27 kb); AGPAT3 (37 kb); TMEM97P1 (45 kb)	1.605		AGPAT3 | AP001053.1 | AP001053.11 | AP001062.8 | C21ORF124 | C21orf2 | C21orf33 | CSTB | PDXK | PFKL | PWP2 | RRP1 | TRAPPC10		Neutrophil degranulation:CSTB,PDXK	brain disease:CSTB | Alzheimer's disease:CFAP410 | tauopathy:CFAP410 | epilepsy syndrome:CSTB	neutrophil activation:CSTB,PDXK | regulation of peptidase activity:CSTB | negative regulation of peptidase activity:CSTB | neutrophil degranulation:CSTB,PDXK | neutrophil activation involved in immune response:CSTB,PDXK | neutrophil mediated immunity:CSTB,PDXK | negative regulation of endopeptidase activity:CSTB | regulation of endopeptidase activity:CSTB | negative regulation of hydrolase activi…
Gal_3	14q22.3	LGALS3	rs17128136:55510110:G:A	chr14_55043392_G_A_b38	14	A	G	0.0876365	1	0.0954138	0.0182419	1.86652e-07	6.72897	5.06777e-07	7.28492e-07	19	SOCS4 (0 kb, exon/Synonymous/LOW); MAPK1IP1L (8.2 kb); WDHD1 (16 kb); LGALS3 (81 kb)	5.339		DLGAP5 | FBXO34 | KTN1 | RP11-665C16.6 | SOCS4		Neutrophil degranulation:LGALS3 | Transcriptional regulation by RUNX1:LGALS3,SOCS4 | RHO GTPase Effectors:KTN1 | Regulation of Insulin-like Growth Factor (IGF) transport and uptake by Insulin-like Growth Factor Binding Proteins (IGFBPs):KTN1 | Signaling by Rho GTPases:KTN1 | Post-translational protein phosphorylation:KTN1 | Advanced glycosylation endproduct receptor signaling:LGALS3	obstructive lung disease:LGALS3 | lung disease:LGALS3 | lower respiratory tract disease:LGALS3 | urinary system disease:LGALS3 | kidney disease:LGALS3 | obesity:LGALS3 | congestive heart failure:LGALS3 | bronchial disease:LGALS3 | nutrition disease:LGALS3 | overnutrition:LGALS3 | astrocytoma:LGALS3 | malignant glioma:LGALS3 | bone cancer:LGALS3 | urinary bladder cancer:LGALS3 | endocrine system d…	mononuclear cell migration:LGALS3 | leukocyte migration:LGALS3 | monocyte chemotaxis:LGALS3 | myeloid leukocyte migration:LGALS3 | eosinophil chemotaxis:LGALS3 | eosinophil migration:LGALS3 | myeloid cell differentiation:LGALS3 | granulocyte migration:LGALS3 | negative regulation of immune system process:LGALS3 | granulocyte chemotaxis:LGALS3 | neutrophil activation:LGALS3 | positive regulation o…
Gal_3	14q22.2	LGALS3	rs117316271:55486603:G:A	chr14_55019885_G_A_b38	14	A	G	0.0338994	0.949	-0.154154	0.0297297	2.37453e-07	6.62442	6.42298e-07	9.23304e-07	101	WDHD1 (0 kb, intron/Intron/MODIFIER); SOCS4 (7.3 kb); MAPK1IP1L (32 kb); LGALS3 (100 kb)	1.176		- | ATG14 | BMP4 | CNIH | DLGAP5 | GCH1 | KTN1 | KTN1-AS1 | LGALS3 | MAPK1IP1L | SAMD4A | SOCS4 | WDHD1		Neutrophil degranulation:LGALS3 | Transcriptional regulation by RUNX1:LGALS3,SOCS4 | RHO GTPase Effectors:KTN1 | Regulation of Insulin-like Growth Factor (IGF) transport and uptake by Insulin-like Growth Factor Binding Proteins (IGFBPs):KTN1 | Signaling by Rho GTPases:KTN1 | Post-translational protein phosphorylation:KTN1 | Advanced glycosylation endproduct receptor signaling:LGALS3	obstructive lung disease:LGALS3 | lung disease:LGALS3 | lower respiratory tract disease:LGALS3 | urinary system disease:LGALS3 | kidney disease:LGALS3 | pancreas disease:GCH1 | obesity:LGALS3 | congestive heart failure:LGALS3 | bronchial disease:LGALS3 | nutrition disease:LGALS3 | overnutrition:LGALS3 | astrocytoma:LGALS3 | malignant glioma:LGALS3 | pancreatitis:GCH1 | bone cancer:LGALS3 | urinar…	mononuclear cell migration:LGALS3 | leukocyte migration:LGALS3 | monocyte chemotaxis:LGALS3 | myeloid leukocyte migration:LGALS3 | eosinophil chemotaxis:LGALS3 | eosinophil migration:LGALS3 | protein heterooligomerization:GCH1 | myeloid cell differentiation:LGALS3 | granulocyte migration:LGALS3 | negative regulation of immune system process:LGALS3 | granulocyte chemotaxis:LGALS3 | neutrophil acti…
CTSD	11p15.5	CTSD	rs117997371:1724442:C:T	chr11_1703212_C_T_b38	11	T	C	0.0527626	0.828	-0.182136	0.0352321	2.5898e-07	6.58673	4.51081e-06	6.48428e-06	2	KRTAP5-6 (5.5 kb); FAM99B (18 kb); IFITM10 (29 kb); FAM99A (35 kb); CTSD (50 kb)	8.135		AC068580.6 | AP006285.1 | LSP1 | TMEM80		Extracellular matrix organization:CTSD | Collagen degradation:CTSD | Signaling by Nuclear Receptors:CTSD | ESR-mediated signaling:CTSD | Estrogen-dependent gene expression:CTSD | Neutrophil degranulation:CTSD | Degradation of the extracellular matrix:CTSD	coronary artery disease:CTSD | myocardial infarction:CTSD | salivary gland carcinoma:CTSD | brain disease:CTSD | salivary gland cancer:CTSD | Alzheimer's disease:CTSD | tauopathy:CTSD | oral cavity cancer:CTSD | focal epilepsy:CTSD | epilepsy syndrome:CTSD	collagen catabolic process:CTSD | collagen metabolic process:CTSD | neutrophil activation:CTSD | regulation of peptidase activity:CTSD | neutrophil degranulation:CTSD | neutrophil activation involved in immune response:CTSD | neutrophil mediated immunity:CTSD | regulation of endopeptidase activity:CTSD | regulation of cysteine-type endopeptidase activity involved in apoptotic process:CTSD | posit…
PON3	7q21.3	PON3	rs5885910:95046407:GC:G	chr7_95417095_GC_G_b38	7	G	GC	0.0785578	0.936	0.196185	0.037968	2.6127e-07	6.58291	4.1162e-06	5.91704e-06	7	PON2 (0 kb); PON3 (21 kb); PON1 (21 kb); ASB4 (61 kb)	17.36		AC004012.1 | GS1-293C5.1 | PON2			atherosclerosis:PON1,PON2 | arteriosclerotic cardiovascular disease:PON1,PON2 | arteriosclerosis:PON1,PON2 | coronary artery disease:PON1,PON2,PON3 | urinary system disease:PON1 | kidney disease:PON1 | kidney failure:PON1 | ischemic bone disease:PON1 | myocardial infarction:PON1 | inherited metabolic disorder:PON1 | pancreas disease:PON1 | osteoarthritis:PON1 | ischemia:PON1,PON2 | obesity:PON1 |…	dephosphorylation:PON1,PON3 | hormone catabolic process:PON3 | regulation of binding:PON1 | lipoxygenase pathway:PON1,PON2,PON3 | positive regulation of binding:PON1 | regulation of superoxide metabolic process:PON3 | icosanoid metabolic process:PON1,PON2,PON3 | reactive oxygen species metabolic process:PON3 | response to nutrient levels:PON1 | regulation of superoxide anion generation:PON3 | neg…
TFPI	2q32.1	TFPI	rs78357827:188302216:A:C	chr2_187437489_A_C_b38	2	C	A	0.038536	0.835	0.174367	0.0338137	2.76028e-07	6.55905	1.52739e-06	2.19562e-06	9	AC007319.1 (0 kb, intron/Intron/MODIFIER | nc-RNA/Non coding transcript/MODIFIER); CALCRL (0 kb, intron/Intron/MODIFIER | nc-RNA/Non coding transcript/MODIFIER); GAPDHP59 (22 kb); TFPI (27 kb)	2.333		AC007319.1 | CALCRL | FAM171B	Vascular smooth muscle contraction:CALCRL		atherosclerosis:TFPI | arteriosclerotic cardiovascular disease:TFPI | arteriosclerosis:TFPI | lung disease:TFPI | coronary artery disease:TFPI | lower respiratory tract disease:TFPI | urinary system disease:TFPI | kidney disease:TFPI | kidney failure:TFPI | ischemic bone disease:TFPI | myocardial infarction:TFPI | reproductive system disease:TFPI | pancreas disease:TFPI | pneumonia:TFPI | congest…	regulation of inflammatory response:CALCRL | response to interleukin-1:TFPI | cellular response to interleukin-1:TFPI | regulation of peptidase activity:TFPI | negative regulation of peptidase activity:TFPI | negative regulation of endopeptidase activity:TFPI | regulation of endopeptidase activity:TFPI | negative regulation of hydrolase activity:TFPI | negative regulation of proteolysis:TFPI | ne…
IL_6RA	1q21.3	IL6R	rs12406117:154740879:G:A	chr1_154768403_G_A_b38	1	A	G	0.564832	0.987	-0.0659157	0.0127919	2.81578e-07	6.5504	1.47215e-06	2.11621e-06	51	KCNN3 (0 kb, intron/Intron/MODIFIER); ADAR (140 kb); PMVK (160 kb); PBXIP1 (180 kb)	0.801		ADAM15 | ATP8B2 | C1orf43 | DAP3 | PMVK | RUSC1 | TPM3 | UBAP2L	Peroxisome:PMVK	mRNA Editing:ADAR | Smooth Muscle Contraction:TPM3	mouth disease:ADAR | astrocytoma:ADAR | malignant glioma:ADAR | intestinal disease:KCNN3 | systemic lupus erythematosus:ADAR | brain disease:KCNN3 | lupus erythematosus:ADAR | adenosine deaminase deficiency:ADAR | myopathy:TPM3 | muscle tissue disease:TPM3 | muscular disease:TPM3 | nemaline myopathy:TPM3 | congenital structural myopathy:TPM3 | severe combined immunodeficiency:ADAR | combined T ce…	myeloid cell differentiation:ADAR | regulation of posttranscriptional gene silencing:ADAR | regulation of gene silencing by RNA:ADAR | negative regulation of immune system process:ADAR | regulation of gene silencing:ADAR | negative regulation of protein phosphorylation:ADAR | somatic diversification of immune receptors:ADAR | negative regulation of phosphorylation:ADAR | somatic diversification o…
IL_1RT2	2q11.2	IL1R2	rs71827660:102698744:ATAT:A	chr2_102082284_ATAT_A_b38	2	A	ATAT	0.349529	0.997	-0.059508	0.0115702	2.96317e-07	6.52824	2.38073e-06	3.42229e-06	78	IL1R1 (0 kb); IL1R2 (54 kb); IL1RL2 (100 kb); MAP4K4 (190 kb)	7.011	0.683 Asthma (childhood onset) // 0.389 Nonatopic asthma	IL18R1 | IL18RAP | IL1R1 | IL1R2 | IL1RL1 | IL1RL2 | MAP4K4 | MFSD9 | SLC9A2	Cytokine-cytokine receptor interaction:IL18R1,IL18RAP,IL1R1,IL1R2,IL1RL2 | Viral protein interaction with cytokine and cytokine receptor:IL18R1,IL18RAP | Osteoclast differentiation:IL1R1 | Hematopoietic cell lineage:IL1R1,IL1R2 | MAPK signaling pathway:IL1R1,MAP4K4 | Human T-cell leukemia virus 1 infection:IL1R1,IL1R2 | TNF signaling pathway:IL18R1 | Human cytomegalovirus infection:IL1R1 | Prosta…	Oxidative Stress Induced Senescence:MAP4K4 | Interleukin-10 signaling:IL1R1,IL1R2 | Signaling by Interleukins:IL18R1,IL18RAP,IL1R1,IL1R2,IL1RL2 | Interleukin-1 family signaling:IL18R1,IL18RAP,IL1R1,IL1R2,IL1RL2 | Cellular Senescence:MAP4K4	obstructive lung disease:IL18R1,IL18RAP | lung disease:IL18R1,IL18RAP | lower respiratory tract disease:IL18R1,IL18RAP | urinary system disease:IL1R1 | kidney disease:IL1R1 | mouth disease:IL1R2 | tooth disease:IL1R2 | reproductive system disease:IL1R1,IL1R2 | osteoarthritis:IL1R1 | female reproductive system disease:IL1R1 | periodontal disease:IL1R2 | bronchial disease:IL18R1,IL18RAP | sarcoidos…	leukocyte migration:IL1R1 | myeloid leukocyte migration:IL1R1 | regulation of inflammatory response:IL1R1,IL1R2,IL1RL2 | response to interleukin-1:IL1R1,IL1R2,IL1RL2 | positive regulation of cell activation:IL1RL2 | positive regulation of leukocyte activation:IL1RL2 | cellular response to interleukin-1:IL1R1,IL1R2,IL1RL2 | granulocyte migration:IL1R1 | neutrophil activation:IL18RAP | positive reg…
CHI3L1	1q32.1	CHI3L1	rs34697712:203164724:C:T	chr1_203195596_C_T_b38	1	T	C	0.0300772	0.991	-0.418865	0.0814726	2.99503e-07	6.5236	6.09577e-06	8.76266e-06	2	CHI3L1 (8.8 kb); CHIT1 (17 kb); MYBPH (20 kb); ADORA1 (28 kb)	1.046		CHI3L1 | KLHL12 | MYBPH	cGMP-PKG signaling pathway:ADORA1 | Regulation of lipolysis in adipocytes:ADORA1	Neutrophil degranulation:CHI3L1,CHIT1	atherosclerosis:CHI3L1,CHIT1 | arteriosclerotic cardiovascular disease:CHI3L1,CHIT1 | arteriosclerosis:CHI3L1,CHIT1 | obstructive lung disease:CHI3L1 | lung disease:CHI3L1 | lower respiratory tract disease:CHI3L1 | chronic obstructive pulmonary disease:CHI3L1 | urinary system disease:CHI3L1 | kidney disease:CHI3L1 | inherited metabolic disorder:CHIT1 | osteoarthritis:CHI3L1 | ischemia:ADORA1 | co…	leukocyte migration:ADORA1 | regulation of inflammatory response:ADORA1 | response to interleukin-1:CHI3L1 | cellular response to interleukin-1:CHI3L1 | negative regulation of immune system process:ADORA1 | neutrophil activation:CHI3L1,CHIT1 | regulation of leukocyte migration:ADORA1 | regulation of peptidyl-tyrosine phosphorylation:ADORA1 | neutrophil degranulation:CHI3L1,CHIT1 | neutrophil acti…
CHI3L1	1q32.1	CHI3L1	rs903359:203146749:T:G	chr1_203177621_T_G_b38	1	G	T	0.92443	0.868	-0.253934	0.0554934	5.03041e-06	5.2984	8.17695e-05	0.000117544	3	CHI3L1 (1.3 kb, near_gene/Downstream gene/MODIFIER); MYBPH (1.8 kb, near_gene/Upstream gene/MODIFIER); ADORA1 (10 kb); CHIT1 (35 kb)	7.322		ADORA1 | CHI3L1 | LGR6 | PPFIA4 | ZC3H11A	cGMP-PKG signaling pathway:ADORA1 | Regulation of lipolysis in adipocytes:ADORA1	Neutrophil degranulation:CHI3L1,CHIT1	atherosclerosis:CHI3L1,CHIT1 | arteriosclerotic cardiovascular disease:CHI3L1,CHIT1 | arteriosclerosis:CHI3L1,CHIT1 | obstructive lung disease:CHI3L1 | lung disease:CHI3L1 | lower respiratory tract disease:CHI3L1 | chronic obstructive pulmonary disease:CHI3L1 | urinary system disease:CHI3L1 | kidney disease:CHI3L1 | inherited metabolic disorder:CHIT1 | osteoarthritis:CHI3L1 | ischemia:ADORA1 | co…	leukocyte migration:ADORA1 | regulation of inflammatory response:ADORA1 | response to interleukin-1:CHI3L1 | cellular response to interleukin-1:CHI3L1 | negative regulation of immune system process:ADORA1 | neutrophil activation:CHI3L1,CHIT1 | regulation of leukocyte migration:ADORA1 | regulation of peptidyl-tyrosine phosphorylation:ADORA1 | neutrophil degranulation:CHI3L1,CHIT1 | neutrophil acti…
CHIT1	1q32.1	CHIT1	rs903359:203146749:T:G	chr1_203177621_T_G_b38	1	G	T	0.92443	0.868	0.369937	0.0719667	3.0073e-07	6.52182	4.20688e-06	6.04739e-06	5	CHI3L1 (1.3 kb, near_gene/Downstream gene/MODIFIER); MYBPH (1.8 kb, near_gene/Upstream gene/MODIFIER); ADORA1 (10 kb); CHIT1 (35 kb)	7.322		ADORA1 | CHI3L1 | LGR6 | PPFIA4 | ZC3H11A	cGMP-PKG signaling pathway:ADORA1 | Regulation of lipolysis in adipocytes:ADORA1	Neutrophil degranulation:CHI3L1,CHIT1	atherosclerosis:CHI3L1,CHIT1 | arteriosclerotic cardiovascular disease:CHI3L1,CHIT1 | arteriosclerosis:CHI3L1,CHIT1 | obstructive lung disease:CHI3L1 | lung disease:CHI3L1 | lower respiratory tract disease:CHI3L1 | chronic obstructive pulmonary disease:CHI3L1 | urinary system disease:CHI3L1 | kidney disease:CHI3L1 | inherited metabolic disorder:CHIT1 | osteoarthritis:CHI3L1 | ischemia:ADORA1 | co…	leukocyte migration:ADORA1 | regulation of inflammatory response:ADORA1 | response to interleukin-1:CHI3L1 | cellular response to interleukin-1:CHI3L1 | negative regulation of immune system process:ADORA1 | neutrophil activation:CHI3L1,CHIT1 | regulation of leukocyte migration:ADORA1 | regulation of peptidyl-tyrosine phosphorylation:ADORA1 | neutrophil degranulation:CHI3L1,CHIT1 | neutrophil acti…
CCL15	17q12	CCL15	rs12951688:34353992:A:G	chr17_36026955_A_G_b38	17	G	A	0.301166	0.93	-0.0939979	0.0183341	3.2275e-07	6.49113	2.41744e-06	3.47506e-06	15	CCL23 (9 kb); CCL14 (25 kb); CCL15 (25 kb); CCL15-CCL14 (25 kb); CCL18 (38 kb); CCL16 (45 kb)	0.478		CCL23 | CCL4 | MYO19	Cytokine-cytokine receptor interaction:CCL14,CCL15,CCL16,CCL18,CCL23 | Viral protein interaction with cytokine and cytokine receptor:CCL14,CCL15,CCL16,CCL18,CCL23 | Chemokine signaling pathway:CCL14,CCL15,CCL16,CCL18,CCL23		atherosclerosis:CCL23 | arteriosclerotic cardiovascular disease:CCL23 | arteriosclerosis:CCL23 | obstructive lung disease:CCL18 | lung disease:CCL16,CCL18 | lower respiratory tract disease:CCL16,CCL18 | urinary system disease:CCL15 | kidney disease:CCL15 | kidney failure:CCL15 | collagen disease:CCL18 | inherited metabolic disorder:CCL18 | rheumatic disease:CCL18 | systemic scleroderma:CCL18 | sc…	mononuclear cell migration:CCL14,CCL15,CCL16,CCL18,CCL23 | leukocyte migration:CCL14,CCL15,CCL16,CCL18,CCL23 | monocyte chemotaxis:CCL14,CCL15,CCL16,CCL18,CCL23 | myeloid leukocyte migration:CCL14,CCL15,CCL16,CCL18,CCL23 | eosinophil chemotaxis:CCL15,CCL16,CCL23 | eosinophil migration:CCL15,CCL16,CCL23 | regulation of inflammatory response:CCL14,CCL18 | response to interleukin-1:CCL14,CCL15,CCL16…
IL2_RA	10p15.1	IL2RA	rs4747891:6188119:G:C	chr10_6146156_G_C_b38	10	C	G	0.137865	0.859	-0.110884	0.021629	3.23207e-07	6.49052	5.4165e-06	7.78622e-06	10	PFKFB3 (0 kb, intron/Intron/MODIFIER | near_gene/Upstream gene/MODIFIER); RN7SKP78 (3.5 kb, near_gene/Upstream gene/MODIFIER); MIR3155A (6 kb); RBM17 (29 kb)	3.772		GDI2 | IL15RA | IL2RA | PFKFB3 | RBM17	HIF-1 signaling pathway:PFKFB3	Neutrophil degranulation:GDI2 | Signaling by Rho GTPases:GDI2	female reproductive organ cancer:RBM17 | ovarian cancer:RBM17 | malignant ovarian surface epithelial-stromal neoplasm:RBM17 | ovary epithelial cancer:RBM17 | ovarian carcinoma:RBM17 | pancreatic cancer:GDI2	neutrophil activation:GDI2 | neutrophil degranulation:GDI2 | neutrophil activation involved in immune response:GDI2 | neutrophil mediated immunity:GDI2 | dephosphorylation:PFKFB3 | positive regulation of GTPase activity:GDI2 | regulation of GTPase activity:GDI2 | purine-containing compound biosynthetic process:PFKFB3 | purine nucleotide biosynthetic process:PFKFB3 | purine nucleoside monophosphat…
IL_6RA	1q21.3	IL6R	rs75432579:154340929:G:A	chr1_154368453_G_A_b38	1	A	G	0.0116548	0.818	0.329696	0.0645263	3.53598e-07	6.45149	1.82528e-06	2.62384e-06	0	ATP8B2 (17 kb); RNU7-57P (30 kb); IL6R (37 kb); AQP10 (43 kb)	5.821		CHTOP | GATAD2B | HAX1 | RAB13 | RPS27 | S100A13 | SHE	Cytokine-cytokine receptor interaction:IL6R | Viral protein interaction with cytokine and cytokine receptor:IL6R | Hematopoietic cell lineage:IL6R | PI3K-Akt signaling pathway:IL6R | HIF-1 signaling pathway:IL6R | Human cytomegalovirus infection:IL6R	Transcriptional regulation of granulopoiesis:IL6R | Signaling by Interleukins:IL6R | MAPK family signaling cascades:IL6R | MAPK1/MAPK3 signaling:IL6R	urinary system disease:IL6R | kidney disease:IL6R | kidney failure:IL6R | reproductive system disease:IL6R | osteoarthritis:IL6R | female reproductive system disease:IL6R | myeloma:IL6R | bone marrow cancer:IL6R | autosomal recessive disease:IL6R | pre-eclampsia:IL6R | cystic fibrosis:IL6R | endometriosis:IL6R | stomach cancer:IL6R | endocrine system disease:IL6R | hyperthyroidism:IL6R | Graves' …	mononuclear cell migration:IL6R | leukocyte migration:IL6R | monocyte chemotaxis:IL6R | myeloid leukocyte migration:IL6R | positive regulation of cell activation:IL6R | positive regulation of leukocyte activation:IL6R | positive regulation of leukocyte migration:IL6R | regulation of leukocyte migration:IL6R | leukocyte chemotaxis:IL6R | positive regulation of response to external stimulus:IL6R | …
CCL15	17q12	CCL15	rs2735835:34393296:A:G	chr17_36065936_G_A_b38	17	A	G	0.46425	1	-0.0823544	0.0161709	3.8585e-07	6.41358	2.84508e-06	4.0898e-06	3	CCL18 (0 kb, intron/Intron/MODIFIER | near_gene/Upstream gene/MODIFIER); CCL3 (22 kb); CCL4 (38 kb); RN7SL301P (44 kb); CCL23 (48 kb)	2.55		CCL23 | CCL4	Cytokine-cytokine receptor interaction:CCL18,CCL23,CCL4,CCL3 | Viral protein interaction with cytokine and cytokine receptor:CCL18,CCL23,CCL4,CCL3 | Chemokine signaling pathway:CCL18,CCL23,CCL4,CCL3 | Human cytomegalovirus infection:CCL3,CCL4 | Lipid and atherosclerosis:CCL3 | NF-kappa B signaling pathway:CCL4 | Rheumatoid arthritis:CCL3	Interleukin-10 signaling:CCL4,CCL3 | Signaling by Interleukins:CCL4,CCL3	atherosclerosis:CCL23 | arteriosclerotic cardiovascular disease:CCL23 | arteriosclerosis:CCL23 | obstructive lung disease:CCL18 | lung disease:CCL18,CCL3 | lower respiratory tract disease:CCL18,CCL3 | mouth disease:CCL3 | tooth disease:CCL3 | collagen disease:CCL18 | inherited metabolic disorder:CCL18 | rheumatic disease:CCL18 | systemic scleroderma:CCL18 | scleroderma:CCL18 | myeloma:CCL4,CCL3 |…	mononuclear cell migration:CCL18,CCL23,CCL4,CCL3 | leukocyte migration:CCL18,CCL23,CCL4,CCL3 | monocyte chemotaxis:CCL18,CCL23,CCL4,CCL3 | myeloid leukocyte migration:CCL18,CCL23,CCL4,CCL3 | eosinophil chemotaxis:CCL23,CCL4,CCL3 | eosinophil migration:CCL23,CCL4,CCL3 | negative regulation of myeloid cell differentiation:CCL3 | myeloid cell differentiation:CCL3 | regulation of inflammatory respons…
TR	3q29	TFRC	rs114658749:195775144:C:T	chr3_196048273_C_T_b38	3	T	C	0.0875779	0.803	0.172764	0.0339458	3.92618e-07	6.40603	7.15071e-06	1.02792e-05	56	TFRC (0 kb, intron/Intron/MODIFIER | near_gene/Downstream gene/MODIFIER); AC024937.2 (3 kb, near_gene/Downstream gene/MODIFIER); RNU7-18P (25 kb); SDHAP1 (58 kb)	4.202		- | AC069513.3 | MUC20 | PAK2 | RP11-480A16.1 | TFRC	Hematopoietic cell lineage:TFRC | Phagosome:TFRC | HIF-1 signaling pathway:TFRC	Cargo recognition for clathrin-mediated endocytosis:TFRC | Clathrin-mediated endocytosis:TFRC	urinary system disease:TFRC | kidney disease:TFRC | kidney failure:TFRC | inherited metabolic disorder:TFRC | autosomal recessive disease:TFRC | skin disease:TFRC | lymphoblastic leukemia:TFRC | integumentary system disease:TFRC | thalassemia:TFRC | dermatitis:TFRC | chronic lymphocytic leukemia:TFRC | hematopoietic system disease:TFRC | hemolytic anemia:TFRC | normocytic anemia:TFRC | anemia:TFR…	myeloid cell differentiation:TFRC | positive regulation of cell activation:TFRC | positive regulation of leukocyte activation:TFRC | positive regulation of lymphocyte activation:TFRC | anatomical structure homeostasis:TFRC | regulation of lymphocyte proliferation:TFRC | regulation of mononuclear cell proliferation:TFRC | regulation of leukocyte proliferation:TFRC | positive regulation of T cell a…
CCL15	17q12	CCL15	rs11654357:33867369:A:C	chr17_35540350_A_C_b38	17	C	A	0.39549	0.985	-0.0825819	0.0163091	4.49082e-07	6.34767	3.27312e-06	4.70511e-06	145	RP11-1094M14.10 (0 kb, intron/Splice region/LOW | intron/Intron/MODIFIER | nc-RNA/Non coding transcript/MODIFIER); SLFN12L (2.5 kb, near_gene/Upstream gene/MODIFIER); SLFN14 (7.8 kb); SNORD7 (33 kb); PEX12 (34 kb); AP2B1 (38 kb)	0.253	0.609 Platelet count // 0.571 Response to radiotherapy in cancer (late toxicity)	AP2B1 | CCL4 | CCL5 | CCT6B | CTC-507E2.1 | CTC-507E2.2 | GAS2L2 | LIG3 | LRRC37A9P | MMP28 | PEX12 | RASL10B | RP11-1094M14.4 | RP11-1094M14.5 | RP11-1094M14.8 | RP11-1094M14.9 | RP11-47L3.1 | RP11-686D22.10 | RP11-686D22.3 | RP11-686D22.7 | RP11-686D22.8 | SLFN11 | SLFN12 | SLFN12L | SLFN13 | SLFN14 | SLFN5 | ZNHIT3	Neutrophil extracellular trap formation:H2AC4,H2AC8,H4-16,H4C1,H4C11,H4C12,H4C13,H4C14,H4C15,H4C2,H4C3,H4C4,H4C5,H4C6,H4C8,H4C9,ITGA2B,ITGB3,VWF | Alcoholism:H2AC4,H2AC8,H4-16,H4C1,H4C11,H4C12,H4C13,H4C14,H4C15,H4C2,H4C3,H4C4,H4C5,H4C6,H4C8,H4C9 | Osteoclast differentiation:ITGB3 | Hematopoietic cell lineage:ITGA2B,ITGB3 | Viral carcinogenesis:H4-16,H4C1,H4C11,H4C12,H4C13,H4C14,H4C15,H4C2,H4C3,H4…	Packaging Of Telomere Ends:H2AC4,H2AC8,H4-16,H4C1,H4C11,H4C12,H4C13,H4C14,H4C15,H4C2,H4C3,H4C4,H4C5,H4C6,H4C8,H4C9 | Amyloid fiber formation:FURIN,H2AC4,H2AC8,H4-16,H4C1,H4C11,H4C12,H4C13,H4C14,H4C15,H4C2,H4C3,H4C4,H4C5,H4C6,H4C8,H4C9,TSPAN5,UBA52 | Recognition and association of DNA glycosylase with site containing an affected purine:H2AC4,H2AC8,H4-16,H4C1,H4C11,H4C12,H4C13,H4C14,H4C15,H4C2,H4C3…	atherosclerosis:ITGB3,ITGB5,VWF | arteriosclerotic cardiovascular disease:ITGB3,ITGB5,VWF | arteriosclerosis:ITGB3,ITGB5,VWF | coronary artery disease:ITGA2B,ITGB3,PTGS1,VWF | urinary system disease:SLC4A1,PTGS1 | kidney disease:SLC4A1,PTGS1 | kidney failure:SLC4A1 | mouth disease:SPARC | myocardial infarction:ITGA2B,ITGB3,PTGS1,VWF | tooth disease:SPARC | obstructive lung disease:ITGB3,VWF | inh…	negative regulation of megakaryocyte differentiation:H4-16,H4C1,H4C11,H4C12,H4C13,H4C14,H4C15,H4C2,H4C3,H4C4,H4C5,H4C6,H4C8,H4C9 | leukocyte migration:ITGA2B,GYPB,GYPC,ITGB3,PLVAP | DNA replication-dependent nucleosome assembly:H4-16,H4C1,H4C11,H4C12,H4C13,H4C14,H4C15,H4C2,H4C3,H4C4,H4C5,H4C6,H4C8,H4C9 | DNA replication-dependent nucleosome organization:H4-16,H4C1,H4C11,H4C12,H4C13,H4C14,H4C15,H4…
ST2	2q12.1	IL1RL1	rs11465732:103067823:C:T	chr2_102451363_C_T_b38	2	T	C	0.0573557	0.99	-0.181463	0.0359269	4.79466e-07	6.31924	2.01499e-06	2.89655e-06	6	IL18RAP (0 kb, intron/Intron/MODIFIER); MIR4772 (19 kb); SLC9A4 (22 kb); IL18R1 (53 kb)	0.911		AC007278.3 | IL18R1 | IL18RAP | IL1RL1 | IL1RL2	Cytokine-cytokine receptor interaction:IL18R1,IL18RAP | Viral protein interaction with cytokine and cytokine receptor:IL18R1,IL18RAP | TNF signaling pathway:IL18R1	Signaling by Interleukins:IL18R1,IL18RAP | Interleukin-1 family signaling:IL18R1,IL18RAP	obstructive lung disease:IL18R1,IL18RAP | lung disease:IL18R1,IL18RAP | lower respiratory tract disease:IL18R1,IL18RAP | bronchial disease:IL18R1,IL18RAP | sarcoidosis:IL18R1 | Human immunodeficiency virus infectious disease:IL18R1 | hypersensitivity reaction type IV disease:IL18R1 | inflammatory bowel disease:IL18RAP | blood platelet disease:IL18R1 | intestinal disease:IL18RAP | colitis:IL18RAP …	neutrophil activation:IL18RAP | T cell activation:IL18R1 | monovalent inorganic cation homeostasis:SLC9A4 | interferon-gamma production:IL18R1,IL18RAP | positive regulation of adaptive immune response based on somatic recombination of immune receptors built from immunoglobulin superfamily domains:IL18R1 | regulation of adaptive immune response:IL18R1 | regulation of interferon-gamma production:IL…
PSP_D	10q23.1	SFTPD	rs2993763:82033594:G:A	chr10_80273838_G_A_b38	10	A	G	0.432473	1	-0.117921	0.0233884	5.02419e-07	6.29893	1.40694e-06	2.02247e-06	3	MAT1A (0 kb, exon/Synonymous/LOW | nc-exon/Non coding transcript exon/MODIFIER | nc-RNA/Non coding transcript/MODIFIER | near_gene/Downstream gene/MODIFIER); EIF5AP4 (26 kb); LINC00857 (54 kb); RPS12P2 (58 kb)	4.199	0.621 Diabetic kidney disease // 0.317 Intraocular pressure	AL359195.1 | ANXA11 | C10orf57 | C10ORF57 | C10orf58 | C10ORF58 | DYDC2 | EIF5AP4 | FAM213A | LINC00857 | LOC100288974 | MAT1A | MBL1P | NUTM2B | PLAC9 | PPIF | RP11-119F19.2 | RP11-137H2.2 | RP11-137H2.4 | RP11-137H2.6 | RP11-40F6.1 | RP11-506M13.3 | SFTPD | TMEM254 | TSPAN14 | unnamed | ZCCHC24	Phagosome:SFTPD	Amyloid fiber formation:TSPAN14 | Signal regulatory protein family interactions:SFTPD | Immunoregulatory interactions between a Lymphoid and a non-Lymphoid cell:SFTPD | Neutrophil degranulation:TSPAN14 | Diseases associated with surfactant metabolism:SFTPD | Surfactant metabolism:SFTPD | Regulation of TLR by endogenous ligand:SFTPD	obstructive lung disease:SFTPD | lung disease:SFTPD | coronary artery disease:SFTPD | lower respiratory tract disease:SFTPD | chronic obstructive pulmonary disease:SFTPD | mouth disease:SFTPD | ischemic bone disease:ANXA11 | tooth disease:SFTPD | collagen disease:SFTPD | rheumatic disease:SFTPD | systemic scleroderma:SFTPD | scleroderma:SFTPD | pneumonia:SFTPD | periodontal disease:SFTPD | obesit…	leukocyte migration:SFTPD | myeloid leukocyte migration:SFTPD | myeloid cell differentiation:PRXL2A | negative regulation of immune system process:SFTPD | positive regulation of phagocytosis:SFTPD | neutrophil activation:TSPAN14 | positive regulation of endocytosis:SFTPD | leukocyte chemotaxis:SFTPD | regulation of phagocytosis:SFTPD | protein tetramerization:MAT1A | neutrophil degranulation:TSPA…
CCL24	7q11.23	CCL24	rs117335147:75463606:C:T	chr7_75834288_C_T_b38	7	T	C	0.0125434	0.837	0.758913	0.151343	5.78332e-07	6.23782	3.08293e-06	4.43171e-06	18	AC005102.1 (1.4 kb, near_gene/Upstream gene/MODIFIER); RHBDD2 (8.3 kb); CCL24 (11 kb); CCL26 (44 kb)	0.557		CCL26 | HIP1 | MDH2 | POR | STYXL1 | TMEM120A | WBSCR16	Cytokine-cytokine receptor interaction:CCL24,CCL26 | Viral protein interaction with cytokine and cytokine receptor:CCL24,CCL26 | Chemokine signaling pathway:CCL24,CCL26		obstructive lung disease:CCL24 | lung disease:CCL24 | lower respiratory tract disease:CCL24 | bronchial disease:CCL24 | inflammatory bowel disease:CCL24,CCL26 | skin disease:CCL24,CCL26 | intestinal disease:CCL24,CCL26 | colitis:CCL24,CCL26 | ulcerative colitis:CCL24,CCL26 | integumentary system disease:CCL24,CCL26 | dermatitis:CCL24,CCL26 | asthma:CCL24 | atopic dermatitis:CCL24,CCL26	mononuclear cell migration:CCL24,CCL26 | leukocyte migration:CCL24,CCL26 | monocyte chemotaxis:CCL24,CCL26 | myeloid leukocyte migration:CCL24,CCL26 | eosinophil chemotaxis:CCL24,CCL26 | eosinophil migration:CCL24,CCL26 | regulation of inflammatory response:CCL24 | response to interleukin-1:CCL24,CCL26 | cellular response to interleukin-1:CCL24,CCL26 | granulocyte migration:CCL24,CCL26 | granuloc…
CASP_3	4q35.1	CASP3	rs4647634:185561827:C:T	chr4_184640673_C_T_b38	4	T	C	0.146953	0.934	-0.193267	0.0385631	5.86725e-07	6.23157	1.1776e-05	1.6928e-05	452	CASP3 (0 kb, intron/Intron/MODIFIER); PRIMPOL (8.9 kb); CENPU (54 kb); ACSL1 (110 kb)	2.735		- | ACSL1 | CASP3 | CCDC111 | CENPU | IRF2 | MLF1IP | PRIMPOL | RP11-242J7.1 | SLED1 | SNX25 | SORBS2	Viral carcinogenesis:CASP3 | Proteoglycans in cancer:CASP3 | MAPK signaling pathway:CASP3 | Human cytomegalovirus infection:CASP3 | Lipid and atherosclerosis:CASP3 | Apoptosis - multiple species:CASP3 | Peroxisome:ACSL1	Deposition of new CENPA-containing nucleosomes at the centromere:CENPU | Nucleosome assembly:CENPU | Extracellular matrix organization:CASP3 | Chromosome Maintenance:CENPU | RHO GTPase Effectors:CENPU | Degradation of the extracellular matrix:CASP3 | Signaling by Rho GTPases:CENPU | Cell Cycle Checkpoints:CENPU | Intrinsic Pathway for Apoptosis:CASP3 | Signaling by Interleukins:CASP3	atherosclerosis:CASP3 | arteriosclerotic cardiovascular disease:CASP3 | arteriosclerosis:CASP3 | mouth disease:CASP3 | tooth disease:CASP3 | periodontal disease:CASP3 | kidney disease:CASP3 | urinary system disease:CASP3 | autosomal recessive disease:CASP3 | astrocytoma:CASP3,CENPU | female reproductive organ cancer:CASP3 | malignant glioma:CASP3,CENPU | stomach cancer:CASP3 | ovarian cancer:CASP…	CENP-A containing nucleosome assembly:CENPU | CENP-A containing chromatin organization:CENPU | chromatin remodeling at centromere:CENPU | centromere complex assembly:CENPU | histone exchange:CENPU | DNA replication-independent nucleosome assembly:CENPU | DNA replication-independent nucleosome organization:CENPU | ATP-dependent chromatin remodeling:CENPU | myeloid cell differentiation:CASP3 | nega…
IL2_RA	10p15.1	IL2RA	rs3136614:6005674:G:A	chr10_5963711_G_A_b38	10	A	G	0.784033	0.939	-0.0865696	0.0173913	6.98122e-07	6.15607	1.15292e-05	1.65732e-05	28	IL15RA (0 kb, intron/Intron/MODIFIER | nc-RNA/Non coding transcript/MODIFIER | near_gene/Upstream gene/MODIFIER); FBXO18 (26 kb); IL2RA (47 kb); ANKRD16 (74 kb)	2.911		AKR1C3 | IL15RA | PFKFB3	Cytokine-cytokine receptor interaction:IL15RA,IL2RA | Viral protein interaction with cytokine and cytokine receptor:IL2RA | Hematopoietic cell lineage:IL2RA | PI3K-Akt signaling pathway:IL2RA | Human T-cell leukemia virus 1 infection:IL15RA,IL2RA | Intestinal immune network for IgA production:IL15RA	Transcriptional regulation by RUNX1:IL2RA | Signaling by Interleukins:IL15RA,IL2RA | MAPK family signaling cascades:IL2RA | MAPK1/MAPK3 signaling:IL2RA	atherosclerosis:IL2RA | arteriosclerotic cardiovascular disease:IL2RA | arteriosclerosis:IL2RA | urinary system disease:IL2RA | kidney disease:IL2RA | mouth disease:IL2RA | tooth disease:IL2RA | pancreas disease:IL2RA | periodontal disease:IL2RA | Human immunodeficiency virus infectious disease:IL2RA | periodontitis:IL2RA | aortic aneurysm:IL2RA | aortic disease:IL2RA | primary bacterial infectio…	regulation of inflammatory response:IL2RA | positive regulation of cell activation:IL2RA | positive regulation of leukocyte activation:IL2RA | negative regulation of immune system process:IL2RA | positive regulation of phagocytosis:IL15RA | positive regulation of endocytosis:IL15RA | regulation of phagocytosis:IL15RA | regulation of endocytosis:IL15RA | positive regulation of lymphocyte activatio…
DLK_1	14q32.2	DLK1	rs118122626:101201630:C:T	chr14_100735293_C_T_b38	14	T	C	0.0548924	0.835	-0.231031	0.0468838	8.99938e-07	6.04579	1.68672e-05	2.42465e-05	19	DLK1 (0.091 kb, near_gene/Downstream gene/MODIFIER); RP11-566J3.4 (2.3 kb, near_gene/Upstream gene/MODIFIER); MEG3 (44 kb); LINC00523 (59 kb)	5.174		AL117190.6 | AL117190.6-1 | AL117190.6-2 | AL117190.6-3 | AL117190.6-4 | DLK1 | ENST00000398460 | ENST00000398461 | MEG3 | SLC25A29		Signaling by NOTCH:DLK1 | Activated NOTCH1 Transmits Signal to the Nucleus:DLK1	obesity:DLK1 | nutrition disease:DLK1 | overnutrition:DLK1 | central nervous system cancer:MEG3 | meningioma:MEG3 | cell type benign neoplasm:DLK1,MEG3	Notch signaling pathway:DLK1 | negative regulation of cell growth:MEG3 | negative regulation of growth:MEG3 | azole transport:SLC25A29 | regulation of Notch signaling pathway:DLK1 | ammonium transport:SLC25A29
MMP_3	11q22.3	MMP3	rs17396421:103180445:C:T	chr11_103309716_C_T_b38	11	T	C	0.221256	0.931	-0.110112	0.0224292	9.87648e-07	6.0054	1.0122e-05	1.45503e-05	3	DYNC2H1 (0 kb, intron/NMD transcript/MODIFIER | intron/Intron/MODIFIER); MTND2P26 (96 kb); MTND1P36 (98 kb); DCUN1D5 (220 kb)	1.576		BIRC3 | DCUN1D5 | DYNC2H1 | MMP3 | PDGFD	Phagosome:DYNC2H1			positive regulation of protein ubiquitination:DCUN1D5 | positive regulation of protein modification by small protein conjugation or removal:DCUN1D5 | positive regulation of smoothened signaling pathway:DYNC2H1 | cytoskeleton-dependent intracellular transport:DYNC2H1
TR	3q29	TFRC	rs56195827:195552997:A:G	chr3_195826126_A_G_b38	3	G	A	0.172113	0.948	-0.11466	0.0233853	1.01916e-06	5.99176	1.43139e-05	2.05762e-05	124	MUC4 (14 kb); TNK2 (37 kb); TNK2-AS1 (82 kb); MUC20 (85 kb)	8.525		AC024937.4 | AC024937.6 | AC069213.1 | AC069513.28-3 | AC069513.3 | AC069513.4 | AC091633.3 | AC124944.3 | ACAP2 | APOD | CEP19 | ENST00000381957 | FAM43A | LINC00969 | LRRC33 | MIR570 | MUC20 | MUC4 | PAK2 | PPP1R2 | RNF168 | RP11-141C7.3 | RP11-141C7.4 | RP11-352G9.1 | RP11-480A16.1 | SDHAP1 | SDHAP2 | TFRC | TM4SF19 | TNK2 | TNK2-AS1 | unnamed | WDR53 | XXYLT1 | ZDHHC19	Hematopoietic cell lineage:TFRC | Phagosome:TFRC | HIF-1 signaling pathway:TFRC	Dectin-2 family:MUC20,MUC4 | Defective GALNT3 causes familial hyperphosphatemic tumoral calcinosis (HFTC):MUC20,MUC4 | Defective GALNT12 causes colorectal cancer 1 (CRCS1):MUC20,MUC4 | Defective C1GALT1C1 causes Tn polyagglutination syndrome (TNPS):MUC20,MUC4 | Termination of O-glycan biosynthesis:MUC20,MUC4 | Diseases of glycosylation:MUC20,MUC4 | Cargo recognition for clathrin-mediated endocyto…	urinary system disease:TFRC | kidney disease:TFRC | kidney failure:TFRC | reproductive system disease:MUC4 | inherited metabolic disorder:TFRC | congestive heart failure:PPP1R2 | autosomal recessive disease:MUC4,TFRC | cystic fibrosis:MUC4 | stomach cancer:TNK2 | skin disease:TFRC | lymphoblastic leukemia:TFRC | biliary tract disease:MUC4 | integumentary system disease:TFRC | thalassemia:TFRC | d…	myeloid cell differentiation:TFRC | positive regulation of cell activation:TFRC | positive regulation of leukocyte activation:TFRC | regulation of peptidyl-tyrosine phosphorylation:TNK2 | regulation of endocytosis:TNK2 | positive regulation of lymphocyte activation:TFRC | anatomical structure homeostasis:MUC4,TFRC | regulation of lymphocyte proliferation:TFRC | O-glycan processing:MUC20,MUC4,XXYL…
CSTB	21q22.3	CSTB	rs77003306:45119034:C:T	chr21_43699153_C_T_b38	21	T	C	0.105686	0.921	-0.118738	0.0242256	1.0281e-06	5.98796	5.76964e-06	8.29385e-06	3	RRP1B (3.1 kb, near_gene/Downstream gene/MODIFIER); PDXK (20 kb); HSF2BP (40 kb); CSTB (73 kb)	0.233		AP001053.11 | AP001062.8 | C21orf2 | C21orf33 | CSTB | PDXK | PFKL | RRP1B		Neutrophil degranulation:CSTB,PDXK	brain disease:CSTB | epilepsy syndrome:CSTB	neutrophil activation:CSTB,PDXK | regulation of peptidase activity:CSTB | negative regulation of peptidase activity:CSTB | neutrophil degranulation:CSTB,PDXK | neutrophil activation involved in immune response:CSTB,PDXK | neutrophil mediated immunity:CSTB,PDXK | negative regulation of endopeptidase activity:CSTB | regulation of endopeptidase activity:CSTB | dephosphorylation:RRP1B | negative regu…
IL_17RA	22q11.1	IL17RA	rs113824702:17638316:T:C	chr22_17157426_T_C_b38	22	C	T	0.0165886	0.827	0.330677	0.0677412	1.13593e-06	5.94465	3.35771e-05	4.82671e-05	0	CECR5 (0 kb, intron/Intron/MODIFIER | nc-RNA/Non coding transcript/MODIFIER); CECR5-AS1 (2 kb, near_gene/Upstream gene/MODIFIER); CECR1 (22 kb); CECR6 (36 kb); IL17RA (42 kb)	1.768		ATP6V1E1 | CECR1 | IL17RA	Cytokine-cytokine receptor interaction:IL17RA	Neutrophil degranulation:ADA2 | Signaling by Interleukins:IL17RA | Surfactant metabolism:ADA2		leukocyte migration:IL17RA | myeloid leukocyte migration:IL17RA | regulation of inflammatory response:IL17RA | granulocyte migration:IL17RA | granulocyte chemotaxis:IL17RA | neutrophil activation:ADA2 | leukocyte chemotaxis:IL17RA | positive regulation of response to external stimulus:IL17RA | neutrophil degranulation:ADA2 | neutrophil activation involved in immune response:ADA2 | positive regula…
GP6	19q13.42	GP6	rs1671169:55573633:G:A	chr19_55062265_G_A_b38	19	A	G	0.257144	0.876	0.115806	0.0237373	1.15217e-06	5.93848	2.7318e-05	3.92696e-05	37	RDH13 (0 kb, intron/NMD transcript/MODIFIER | intron/Intron/MODIFIER | nc-RNA/Non coding transcript/MODIFIER | near_gene/Downstream gene/MODIFIER | near_gene/Upstream gene/MODIFIER); EPS8L1 (9.8 kb); GP6 (24 kb); PPP1R12C (29 kb)	4.768		- | AC010525.4 | CTC-550B14.7 | EPS8L1 | FCAR | GP6 | HSPBP1 | NLRP2 | NLRP7 | PPP6R1 | RDH13 | RPL28 | SHISA7 | TARM1 | TNNT1 | ZNF784	Proteoglycans in cancer:PPP1R12C | Regulation of actin cytoskeleton:PPP1R12C | ECM-receptor interaction:GP6 | Focal adhesion:PPP1R12C | Vascular smooth muscle contraction:PPP1R12C	Signaling by Nuclear Receptors:RDH13 | Cell surface interactions at the vascular wall:GP6 | Platelet activation, signaling and aggregation:GP6	coronary artery disease:GP6 | myocardial infarction:GP6 | coronary thrombosis:GP6 | hepatitis:GP6 | arthropathy:NLRP2 | spondyloarthropathy:NLRP2 | hepatitis C:GP6	leukocyte migration:GP6 | regulation of peptidase activity:NLRP2 | regulation of endopeptidase activity:NLRP2 | platelet activation:GP6 | positive regulation of secretion:NLRP2 | positive regulation of secretion by cell:NLRP2 | coagulation:GP6 | cytokine secretion:NLRP2 | regulation of cysteine-type endopeptidase activity involved in apoptotic process:NLRP2 | blood coagulation:GP6 | hemostasis:GP…
SCGB3A2	5q32	SCGB3A2	rs75869763:147278281:G:C	chr5_147898718_G_C_b38	5	C	G	0.0744128	0.995	0.284068	0.0582325	1.15497e-06	5.93743	0.000750442	0.00107876	41	C5orf46 (0 kb, intron/Intron/MODIFIER | nc-RNA/Non coding transcript/MODIFIER | near_gene/Downstream gene/MODIFIER); SCGB3A2 (17 kb); EEF1GP2 (23 kb); SPINK1 (67 kb)	0.182		ADRB2 | C5orf46 | CTC-327F10.4 | CTC-327F10.5 | FBXO38 | JAKMIP2 | SCGB3A2 | SPINK1 | SPINK5	Regulation of lipolysis in adipocytes:ADRB2 | cGMP-PKG signaling pathway:ADRB2	Cargo recognition for clathrin-mediated endocytosis:ADRB2 | Clathrin-mediated endocytosis:ADRB2	atherosclerosis:ADRB2 | arteriosclerotic cardiovascular disease:ADRB2 | arteriosclerosis:ADRB2 | mouth disease:SPINK1 | obstructive lung disease:ADRB2 | inherited metabolic disorder:ADRB2 | lung disease:ADRB2 | pancreas disease:SPINK1 | coronary artery disease:ADRB2 | lower respiratory tract disease:ADRB2 | kidney disease:ADRB2 | chronic obstructive pulmonary disease:ADRB2 | urinary system diseas…	regulation of peptidase activity:SPINK1 | regulation of peptidyl-tyrosine phosphorylation:SPINK1 | negative regulation of peptidase activity:SPINK1 | negative regulation of endopeptidase activity:SPINK1 | anatomical structure homeostasis:ADRB2 | regulation of endopeptidase activity:SPINK1 | negative regulation of hydrolase activity:SPINK1 | negative regulation of proteolysis:SPINK1 | negative reg…
TIMP4	3p25.2	TIMP4	rs6802898:12391207:C:T	chr3_12349708_C_T_b38	3	T	C	0.147716	1	-0.0976168	0.0200388	1.19477e-06	5.92272	1.09381e-05	1.57236e-05	117	PPARG (0 kb, intron/Intron/MODIFIER | nc-RNA/Non coding transcript/MODIFIER | near_gene/Upstream gene/MODIFIER); GSTM5P1 (91 kb); TSEN2 (130 kb); RNU6-404P (150 kb)	9.286	0.99 Plasminogen activator inhibitor type 1 levels (PAI-1) // 0.99 Youthful appearance (self-reported) // 0.981 Type 2 diabetes // 0.981 Fasting blood insulin (BMI interaction) // 0.981 Appendicular lean mass // 0.953 Body mass index // 0.371 Hemoglobin levels // 0.367 Eosinophil percentage of white cells // 0.327 Waist-to-hip ratio adjusted for BMI	ATG7 | IQSEC1 | MKRN2 | PPARG | RPL32 | SYN2 | TAMM41 | TIMP4 | TSEN2	Osteoclast differentiation:PPARG | Lipid and atherosclerosis:PPARG		atherosclerosis:PPARG | arteriosclerotic cardiovascular disease:PPARG | arteriosclerosis:PPARG | obstructive lung disease:PPARG | lung disease:PPARG | coronary artery disease:PPARG | lower respiratory tract disease:PPARG | chronic obstructive pulmonary disease:PPARG | urinary system disease:PPARG | kidney disease:PPARG | mouth disease:PPARG | ischemic bone disease:PPARG | myocardial infarction:PP…	collagen metabolic process:PPARG | myeloid cell differentiation:PPARG | regulation of inflammatory response:PPARG | regulation of posttranscriptional gene silencing:PPARG | regulation of gene silencing by RNA:PPARG | negative regulation of immune system process:PPARG | positive regulation of phagocytosis:PPARG | regulation of gene silencing by miRNA:PPARG | positive regulation of endocytosis:PPAR…
CCL15	17q12	CCL15	rs116169465:33881017:T:C	chr17_35553998_T_C_b38	17	C	T	0.0295403	0.993	0.221953	0.0457005	1.28595e-06	5.89078	7.27425e-06	1.04567e-05	21	SLFN14 (0 kb, intron/Intron/MODIFIER); RP11-1094M14.12 (0 kb, intron/Intron/MODIFIER | nc-RNA/Non coding transcript/MODIFIER); SLFN12L (16 kb); SNORD7 (20 kb); PEX12 (21 kb); AP2B1 (24 kb)	1.401		CCL23 | MMP28 | SLFN13 | SLFN14	Peroxisome:PEX12	VLDLR internalisation and degradation:AP2B1 | The role of Nef in HIV-1 replication and disease pathogenesis:AP2B1 | Nef-mediates down modulation of cell surface receptors by recruiting them to clathrin adapters:AP2B1 | WNT5A-dependent internalization of FZD2, FZD5 and ROR2:AP2B1 | Signaling by WNT:AP2B1 | EPH-Ephrin signaling:AP2B1 | WNT5A-dependent internalization of FZD4:AP2B1 | Cargo recogniti…	inherited metabolic disorder:PEX12 | lipid metabolism disorder:PEX12 | musculoskeletal system cancer:AP2B1 | brain disease:PEX12	positive regulation of endocytosis:AP2B1 | low-density lipoprotein receptor particle metabolic process:AP2B1 | regulation of endocytosis:AP2B1 | receptor catabolic process:AP2B1 | low-density lipoprotein particle receptor catabolic process:AP2B1 | receptor-mediated endocytosis:AP2B1 | regulation of defense response to virus by virus:AP2B1 | response to metal ion:SLFN14 | cellular response to meta…
CCL24	7q11.23	CCL24	rs374948961:75346154:A:G	chr7_75716836_A_G_b38	7	G	A	0.0512424	0.991	-0.325835	0.0671025	1.2917e-06	5.88884	6.59379e-06	9.47857e-06	23	HIP1 (0 kb, intron/Intron/MODIFIER | nc-RNA/Non coding transcript/MODIFIER); CCL26 (53 kb); CCL24 (95 kb); RHBDD2 (130 kb)			CCL26 | FDPSL2A | HIP1 | NCF1C | PMS2P3 | PMS2P5 | POM121C | POMZP3 | RHBDD2 | STAG3L2 | TMEM120A | WBSCR16	Cytokine-cytokine receptor interaction:CCL24,CCL26 | Viral protein interaction with cytokine and cytokine receptor:CCL24,CCL26 | Chemokine signaling pathway:CCL24,CCL26	Clathrin-mediated endocytosis:HIP1	obstructive lung disease:CCL24 | lung disease:CCL24 | lower respiratory tract disease:CCL24 | bronchial disease:CCL24 | inflammatory bowel disease:CCL24,CCL26 | skin disease:CCL24,CCL26 | intestinal disease:CCL24,CCL26 | colitis:CCL24,CCL26 | ulcerative colitis:CCL24,CCL26 | integumentary system disease:CCL24,CCL26 | dermatitis:CCL24,CCL26 | asthma:CCL24 | atopic dermatitis:CCL24,CCL26 | brain di…	mononuclear cell migration:CCL24,CCL26 | leukocyte migration:CCL24,CCL26 | monocyte chemotaxis:CCL24,CCL26 | myeloid leukocyte migration:CCL24,CCL26 | eosinophil chemotaxis:CCL24,CCL26 | eosinophil migration:CCL24,CCL26 | regulation of inflammatory response:CCL24 | response to interleukin-1:CCL24,CCL26 | cellular response to interleukin-1:CCL24,CCL26 | granulocyte migration:CCL24,CCL26 | granuloc…
MMP_3	11q22.2	MMP3	rs3025066:102710483:T:C	chr11_102839752_T_C_b38	11	C	T	0.08143	1	-0.16104	0.0331917	1.31744e-06	5.88027	1.33475e-05	1.91871e-05	44	MMP3 (0 kb, intron/Intron/MODIFIER | near_gene/Upstream gene/MODIFIER | near_gene/Downstream gene/MODIFIER); WTAPP1 (3 kb, near_gene/Downstream gene/MODIFIER); MMP12 (23 kb); MMP1 (42 kb)	1.304			TNF signaling pathway:MMP3 | Rheumatoid arthritis:MMP1,MMP3 | Prostate cancer:MMP3 | Lipid and atherosclerosis:MMP1,MMP3	Extracellular matrix organization:MMP1,MMP12,MMP3 | Collagen degradation:MMP1,MMP12,MMP3 | Signaling by Nuclear Receptors:MMP3 | ESR-mediated signaling:MMP3 | Activation of Matrix Metalloproteinases:MMP1,MMP3 | Cell surface interactions at the vascular wall:MMP1 | Degradation of the extracellular matrix:MMP1,MMP12,MMP3 | Signaling by Interleukins:MMP1,MMP3 | Regulation of Insulin-like Growth Fact…	atherosclerosis:MMP1,MMP12,MMP3 | arteriosclerotic cardiovascular disease:MMP1,MMP12,MMP3 | arteriosclerosis:MMP1,MMP12,MMP3 | obstructive lung disease:MMP1,MMP12,MMP3 | lung disease:MMP1,MMP12,MMP3 | coronary artery disease:MMP1,MMP3 | lower respiratory tract disease:MMP1,MMP12,MMP3 | chronic obstructive pulmonary disease:MMP1,MMP12,MMP3 | urinary system disease:MMP1 | kidney disease:MMP1 | kidn…	leukocyte migration:MMP1 | collagen catabolic process:MMP1,MMP12,MMP3 | collagen metabolic process:MMP1,MMP12,MMP3 | regulation of inflammatory response:MMP3 | extracellular matrix disassembly:MMP1,MMP12,MMP3 | negative regulation of immune system process:MMP12 | extracellular matrix organization:MMP1,MMP12,MMP3 | extracellular structure organization:MMP1,MMP12,MMP3 | positive regulation of secre…
IL2_RA	10p15.1	IL2RA	rs73606786:5627659:C:A	chr10_5585696_C_A_b38	10	A	C	0.0602318	0.851	-0.0918347	0.0316461	0.00374908	2.42608	0.0344457	0.0495156	0	RN7SL445P (46 kb); ASB13 (53 kb); CALML3 (59 kb); CALML3-AS1 (59 kb)	5.974		ASB13 | FBXO18 | GDI2 | NET1	Alcoholism:CALML3,CALML5 | Vascular smooth muscle contraction:CALML3,CALML5 | cGMP-PKG signaling pathway:CALML5,CALML3 | Human cytomegalovirus infection:CALML3,CALML5 | Lipid and atherosclerosis:CALML3,CALML5 | Apelin signaling pathway:CALML3,CALML5 | Fluid shear stress and atherosclerosis:CALML5	Neutrophil degranulation:CALML5 | Signaling by Rho GTPases:NET1	stomach cancer:NET1 | stomach carcinoma:NET1 | gastric adenocarcinoma:NET1 | adenocarcinoma:NET1	neutrophil activation:CALML5 | neutrophil degranulation:CALML5 | neutrophil activation involved in immune response:CALML5 | neutrophil mediated immunity:CALML5 | positive regulation of GTPase activity:NET1 | regulation of GTPase activity:NET1 | cellular response to reactive oxygen species:NET1 | calcium-mediated signaling:CALML5,CALML3 | cellular response to toxic substance:NET1 | response to rea…
BLM_hydrolase	17q11.2	BLMH	rs25533:28562892:A:G	chr17_30235874_A_G_b38	17	G	A	0.0660722	0.882	0.121965	0.0253202	1.57208e-06	5.80353	4.05756e-06	5.83274e-06	7	SLC6A4 (0 kb, 5'utr/5 prime UTR/MODIFIER | near_gene/Upstream gene/MODIFIER); RP11-354P11.2 (2.9 kb, near_gene/Upstream gene/MODIFIER); BLMH (12 kb); NSRP1 (49 kb)	7.238		ABHD15 | ANKRD13B | BLMH | CORO6 | CPD | GIT1 | GOSR1 | SSH2 | TEFM	Regulation of actin cytoskeleton:SSH2	Neurotransmitter clearance:SLC6A4	atherosclerosis:SLC6A4 | arteriosclerotic cardiovascular disease:SLC6A4 | arteriosclerosis:SLC6A4 | obstructive lung disease:SLC6A4 | lung disease:SLC6A4 | coronary artery disease:SLC6A4 | lower respiratory tract disease:SLC6A4 | chronic obstructive pulmonary disease:SLC6A4 | mouth disease:SLC6A4 | ischemic bone disease:SLC6A4 | myocardial infarction:SLC6A4 | tooth disease:SLC6A4 | inherited meta…	dephosphorylation:SSH2 | protein dephosphorylation:SSH2 | positive regulation of secretion:SLC6A4 | response to oxygen levels:SLC6A4 | regulation of neurotransmitter levels:SLC6A4 | response to hypoxia:SLC6A4 | neurotransmitter metabolic process:SLC6A4 | neurotransmitter biosynthetic process:SLC6A4 | positive regulation of secretion by cell:SLC6A4 | response to decreased oxygen levels:SLC6A4 | re…
ST2	2q12.1	IL1RL1	rs151254748:103107770:C:T	chr2_102491311_C_T_b38	2	T	C	0.0364046	0.847	0.234185	0.0486961	1.62859e-06	5.78819	6.25531e-06	8.99201e-06	7	SLC9A4 (0 kb, intron/Intron/MODIFIER); IL18RAP (39 kb); MIR4772 (59 kb); IL18R1 (93 kb)	0.276		IL18R1 | IL18RAP | IL1RL1	Cytokine-cytokine receptor interaction:IL18R1,IL18RAP | Viral protein interaction with cytokine and cytokine receptor:IL18R1,IL18RAP | TNF signaling pathway:IL18R1	Signaling by Interleukins:IL18R1,IL18RAP | Interleukin-1 family signaling:IL18R1,IL18RAP	obstructive lung disease:IL18R1,IL18RAP | lung disease:IL18R1,IL18RAP | lower respiratory tract disease:IL18R1,IL18RAP | bronchial disease:IL18R1,IL18RAP | sarcoidosis:IL18R1 | Human immunodeficiency virus infectious disease:IL18R1 | hypersensitivity reaction type IV disease:IL18R1 | inflammatory bowel disease:IL18RAP | blood platelet disease:IL18R1 | intestinal disease:IL18RAP | colitis:IL18RAP …	neutrophil activation:IL18RAP | T cell activation:IL18R1 | monovalent inorganic cation homeostasis:SLC9A4 | interferon-gamma production:IL18R1,IL18RAP | positive regulation of adaptive immune response based on somatic recombination of immune receptors built from immunoglobulin superfamily domains:IL18R1 | regulation of adaptive immune response:IL18R1 | regulation of interferon-gamma production:IL…
IL_1RT2	2q11.2	IL1R2	rs59265382:102282980:G:A	chr2_101666518_G_A_b38	2	A	G	0.0546989	0.902	-0.121261	0.0252641	1.70583e-06	5.76806	1.24834e-05	1.79449e-05	10	MAP4K4 (30 kb); RFX8 (190 kb)	11.3		FLJ20373 | IL1R2 | MAP4K4 | RPL31	Cytokine-cytokine receptor interaction:IL1R2 | Hematopoietic cell lineage:IL1R2 | MAPK signaling pathway:MAP4K4 | Human T-cell leukemia virus 1 infection:IL1R2 | Prostate cancer:IL1R2 | Fluid shear stress and atherosclerosis:IL1R2	Oxidative Stress Induced Senescence:MAP4K4 | Interleukin-10 signaling:IL1R2 | Signaling by Interleukins:IL1R2 | Interleukin-1 family signaling:IL1R2 | Cellular Senescence:MAP4K4	mouth disease:IL1R2 | tooth disease:IL1R2 | reproductive system disease:IL1R2 | periodontal disease:IL1R2 | periodontitis:IL1R2 | infertility:IL1R2 | hepatitis:IL1R2 | hepatitis C:IL1R2	regulation of inflammatory response:IL1R2 | response to interleukin-1:IL1R2 | cellular response to interleukin-1:IL1R2 | negative regulation of proteolysis:IL1R2 | positive regulation of GTPase activity:MAP4K4 | negative regulation of inflammatory response:IL1R2 | positive regulation of cell adhesion:MAP4K4 | regulation of GTPase activity:MAP4K4 | negative regulation of defense response:IL1R2 | p…
CHI3L1	1q32.1	CHI3L1	rs4605:203309966:G:C	chr1_203340838_G_C_b38	1	C	G	0.517567	0.875	0.141034	0.029434	1.77617e-06	5.75052	3.00831e-05	4.32445e-05	56	FMOD (0 kb, 3'utr/3 prime UTR/MODIFIER | near_gene/Downstream gene/MODIFIER); RNU6-487P (22 kb); BTG2 (31 kb); LINC01136 (36 kb)	11.37	0.313 Mean corpuscular volume	ADIPOR1 | ADORA1 | BTG2 | FMOD | PPFIA4 | SNRPE | ZC3H11A		Extracellular matrix organization:FMOD | Neutrophil degranulation:CHIT1 | ECM proteoglycans:FMOD | Diseases of glycosylation:FMOD | Diseases associated with glycosaminoglycan metabolism:FMOD	atherosclerosis:CHIT1 | arteriosclerotic cardiovascular disease:CHIT1 | arteriosclerosis:CHIT1 | inherited metabolic disorder:CHIT1 | sarcoidosis:CHIT1 | hypersensitivity reaction type IV disease:CHIT1 | primary bacterial infectious disease:CHIT1 | bacterial infectious disease:CHIT1 | lipid storage disease:CHIT1 | parasitic protozoa infectious disease:CHIT1 | lymphoblastic leukemia:FMOD | parasit…	neutrophil activation:CHIT1 | neutrophil degranulation:CHIT1 | neutrophil activation involved in immune response:CHIT1 | neutrophil mediated immunity:CHIT1 | extracellular structure organization:FMOD | extracellular matrix organization:FMOD | regulation of neurotransmitter levels:PPFIA4 | response to mechanical stimulus:BTG2 | carbohydrate derivative catabolic process:CHIT1,FMOD | response to ele…
CCL24	7q11.23	CCL24	rs10954317:75327352:G:T	chr7_75698034_G_T_b38	7	T	G	0.470421	0.995	0.141887	0.0296184	1.78536e-06	5.74827	8.93191e-06	1.28396e-05	118	HIP1 (0 kb, intron/Intron/MODIFIER | nc-RNA/Non coding transcript/MODIFIER); CCL26 (71 kb); CCL24 (110 kb); RN7SL642P (120 kb)	1.048	0.508 Nasopharyngeal carcinoma (SNP x SNP interaction) // 0.403 Colorectal cancer	DTX2 | FDPSL2A | GTF2IP1 | HIP1 | HSPB1 | PMS2P3 | PMS2P5 | POM121C | POMZP3 | POR | RHBDD2 | SRCRB4D | STYXL1 | TMEM120A | WBSCR16 | ZP3	Cytokine-cytokine receptor interaction:CCL24,CCL26 | Viral protein interaction with cytokine and cytokine receptor:CCL24,CCL26 | MAPK signaling pathway:HSPB1 | Chemokine signaling pathway:CCL24,CCL26	Signaling by Nuclear Receptors:HSPB1 | ESR-mediated signaling:HSPB1 | MAPK family signaling cascades:HSPB1 | Clathrin-mediated endocytosis:HIP1	atherosclerosis:HSPB1 | arteriosclerotic cardiovascular disease:HSPB1 | arteriosclerosis:HSPB1 | obstructive lung disease:CCL24,HSPB1 | lung disease:CCL24,HSPB1 | lower respiratory tract disease:CCL24,HSPB1 | chronic obstructive pulmonary disease:HSPB1 | reproductive system disease:HSPB1 | pancreas disease:HSPB1 | myeloma:HSPB1 | bone marrow cancer:HSPB1 | ischemia:HSPB1 | bronchial disease:CCL24…	mononuclear cell migration:CCL24,CCL26 | leukocyte migration:CCL24,CCL26 | monocyte chemotaxis:CCL24,CCL26 | myeloid leukocyte migration:CCL24,CCL26 | eosinophil chemotaxis:CCL24,CCL26 | eosinophil migration:CCL24,CCL26 | regulation of inflammatory response:CCL24 | response to interleukin-1:CCL24,CCL26 | cellular response to interleukin-1:CCL24,CCL26 | granulocyte migration:CCL24,CCL26 | granuloc…
CHI3L1	1q32.1	CHI3L1	rs4950877:203055101:A:G	chr1_203085973_A_G_b38	1	G	A	0.551995	0.875	0.143545	0.030006	1.84439e-06	5.73415	3.10216e-05	4.45936e-05	30	MYOG (0 kb, 5'utr/5 prime UTR/MODIFIER); ADORA1 (4.7 kb, near_gene/Upstream gene/MODIFIER); PPFIA4 (7.2 kb); TMEM183A (61 kb)	8.773		ADORA1 | BTG2 | CHI3L1 | CYB5R1 | KDM5B | KLHL12 | MYBPH | PPFIA4 | PTPN7 | ZC3H11A	MAPK signaling pathway:PTPN7 | cGMP-PKG signaling pathway:ADORA1 | Regulation of lipolysis in adipocytes:ADORA1	Neutrophil degranulation:CHI3L1 | Signaling by Interleukins:PTPN7 | Interleukin-1 family signaling:PTPN7 | TCF dependent signaling in response to WNT:KLHL12 | Signaling by WNT:KLHL12	atherosclerosis:CHI3L1 | arteriosclerotic cardiovascular disease:CHI3L1 | arteriosclerosis:CHI3L1 | obstructive lung disease:CHI3L1 | lung disease:CHI3L1 | lower respiratory tract disease:CHI3L1 | chronic obstructive pulmonary disease:CHI3L1 | urinary system disease:CHI3L1 | kidney disease:CHI3L1 | osteoarthritis:CHI3L1 | ischemia:ADORA1 | congestive heart failure:ADORA1,CHI3L1 | sarcoidosis:CHI3…	leukocyte migration:ADORA1 | regulation of inflammatory response:ADORA1 | response to interleukin-1:CHI3L1 | cellular response to interleukin-1:CHI3L1 | negative regulation of immune system process:ADORA1 | neutrophil activation:CHI3L1 | regulation of leukocyte migration:ADORA1 | regulation of peptidyl-tyrosine phosphorylation:ADORA1 | neutrophil degranulation:CHI3L1 | neutrophil activation invol…
DLK_1	14q32.2	DLK1	rs1467537:101121274:T:C	chr14_100654937_T_C_b38	14	C	T	0.721387	0.83	0.114349	0.024028	2.08427e-06	5.68105	3.72219e-05	5.35065e-05	18	LINC00523 (2.3 kb, near_gene/Upstream gene/MODIFIER); BEGAIN (68 kb); DLK1 (71 kb); MEG3 (120 kb)	2.746		AL117190.6 | AL117190.6-1 | AL117190.6-2 | AL117190.6-3 | AL117190.6-4 | BEGAIN | DLK1 | ENST00000398460 | ENST00000398461 | LINC00523 | MEG3 | WARS | WDR25		Signaling by NOTCH:DLK1 | Activated NOTCH1 Transmits Signal to the Nucleus:DLK1	obesity:DLK1 | nutrition disease:DLK1 | overnutrition:DLK1 | central nervous system cancer:MEG3 | meningioma:MEG3 | cell type benign neoplasm:DLK1,MEG3	Notch signaling pathway:DLK1 | negative regulation of protein phosphorylation:WARS1 | negative regulation of phosphorylation:WARS1 | negative regulation of protein kinase activity:WARS1 | negative regulation of cell growth:MEG3 | negative regulation of growth:MEG3 | negative regulation of kinase activity:WARS1 | negative regulation of transferase activity:WARS1 | regulation of Notch signaling pat…
SHPS_1	20p13	SIRPA	rs73077378:1734358:G:A	chr20_1753712_G_A_b38	20	A	G	0.0244209	0.929	-0.203335	0.04282	2.19309e-06	5.65894	3.02965e-05	4.35512e-05	2	RP4-673D20.6 (3 kb, near_gene/Downstream gene/MODIFIER); SIRPB3P (46 kb); RN7SL561P (87 kb); SIRPG (96 kb)	0.126		FKBP1A | NSFL1C | PSMF1 | SIRPB1 | SIRPB2 | SIRPD | SIRPG | STK35 | TGM6	Osteoclast differentiation:SIRPB1,SIRPG	Signal regulatory protein family interactions:SIRPB1,SIRPG | Neutrophil degranulation:SIRPB1 | Cell surface interactions at the vascular wall:SIRPG | DAP12 interactions:SIRPB1		leukocyte migration:SIRPG | positive regulation of cell activation:SIRPB1,SIRPG | positive regulation of leukocyte activation:SIRPB1,SIRPG | positive regulation of phagocytosis:SIRPB1,SIRPG | neutrophil activation:SIRPB1 | positive regulation of endocytosis:SIRPB1,SIRPG | regulation of phagocytosis:SIRPB1,SIRPG | neutrophil degranulation:SIRPB1 | neutrophil activation involved in immune response:…
U_PAR	19q13.31	PLAUR	rs79528728:44093789:T:C	chr19_43589637_T_C_b38	19	C	T	0.0568276	0.967	0.101148	0.0273351	0.000221134	3.65534	0.0266507	0.0383104	0	IRGQ (0 kb, 3'utr/3 prime UTR/MODIFIER | nc-exon/Non coding transcript exon/MODIFIER | intron/Intron/MODIFIER | nc-RNA/Non coding transcript/MODIFIER | near_gene/Downstream gene/MODIFIER); L34079.2 (0 kb, intron/Intron/MODIFIER); PINLYP (5.7 kb); ZNF576 (6.8 kb); SRRM5 (7 kb); XRCC1 (9.2 kb); ZNF428 (18 kb); CADM4 (33 kb)	2.559		- | KCNN4 | LYPD3 | LYPD5 | PHLDB3 | PINLYP | PLAUR | XRCC1 | ZNF222 | ZNF226 | ZNF404 | ZNF428 | ZNF575	Proteoglycans in cancer:PLAUR	Base Excision Repair:XRCC1 | Neutrophil degranulation:PLAUR | DNA Double-Strand Break Repair:XRCC1 | Homology Directed Repair:XRCC1 | DNA Repair:XRCC1 | HDR through MMEJ (alt-NHEJ):XRCC1 | Dissolution of Fibrin Clot:PLAUR	atherosclerosis:PLAUR | arteriosclerotic cardiovascular disease:PLAUR | arteriosclerosis:PLAUR | obstructive lung disease:PLAUR,XRCC1 | lung disease:PLAUR,XRCC1 | coronary artery disease:KCNN4,PLAUR | lower respiratory tract disease:PLAUR,XRCC1 | chronic obstructive pulmonary disease:PLAUR,XRCC1 | urinary system disease:PLAUR | kidney disease:PLAUR | myocardial infarction:KCNN4,PLAUR | reproducti…	telomere capping:XRCC1 | double-strand break repair via nonhomologous end joining:XRCC1 | non-recombinational repair:XRCC1 | neutrophil activation:PLAUR | regulation of peptidase activity:PLAUR | regulation of peptidyl-tyrosine phosphorylation:CADM4 | negative regulation of peptidase activity:PLAUR | neutrophil degranulation:PLAUR | neutrophil activation involved in immune response:PLAUR | neutro…
AXL	19q13.2	AXL	rs116841703:41663711:A:T	chr19_41157806_A_T_b38	19	T	A	0.0115547	0.81	-0.275665	0.0582292	2.35334e-06	5.62832	0.000122664	0.00017633	9	RPL36P16 (12 kb); CYP2T3P (20 kb); CYP2F1 (29 kb); RN7SL718P (33 kb); CYP2S1 (35 kb)	1.239		PSG6		CYP2E1 reactions:CYP2A13,CYP2F1,CYP2S1	urinary system disease:AXL | kidney disease:AXL | kidney failure:AXL | reproductive system disease:AXL | obstructive lung disease:CYP2F1 | lung disease:CYP2F1 | female reproductive system disease:AXL | lower respiratory tract disease:CYP2F1 | chronic obstructive pulmonary disease:CYP2F1 | ischemia:AXL | endometriosis:AXL | malignant glioma:AXL | head and neck carcinoma:CYP2A13 | head and neck can…	positive regulation of cell activation:AXL | positive regulation of leukocyte activation:AXL | negative regulation of immune system process:AXL | positive regulation of endocytosis:AXL | regulation of endocytosis:AXL | positive regulation of lymphocyte activation:AXL | regulation of hemopoiesis:AXL | regulation of lymphocyte activation:AXL | interferon-gamma production:AXL | platelet activation:A…
MMP_3	11q22.2	MMP3	rs17360292:102683288:C:T	chr11_102812557_C_T_b38	11	T	C	0.0491559	1	-0.199685	0.0423094	2.52555e-06	5.59764	2.44022e-05	3.50781e-05	0	WTAPP1 (0 kb, intron/Intron/MODIFIER | nc-RNA/Non coding transcript/MODIFIER); AP000619.6 (4.6 kb, near_gene/Upstream gene/MODIFIER); MMP1 (14 kb); MMP3 (23 kb); MMP10 (32 kb)	4.819		DYNC2H1	Phagosome:DYNC2H1 | TNF signaling pathway:MMP3 | Rheumatoid arthritis:MMP1,MMP3 | Prostate cancer:MMP3 | Lipid and atherosclerosis:MMP1,MMP3	Extracellular matrix organization:MMP1,MMP10,MMP3 | Collagen degradation:MMP1,MMP10,MMP3 | Signaling by Nuclear Receptors:MMP3 | ESR-mediated signaling:MMP3 | Activation of Matrix Metalloproteinases:MMP1,MMP10,MMP3 | Cell surface interactions at the vascular wall:MMP1 | Degradation of the extracellular matrix:MMP1,MMP10,MMP3 | Signaling by Interleukins:MMP1,MMP3 | Regulation of Insulin-like Growt…	atherosclerosis:MMP1,MMP3 | arteriosclerotic cardiovascular disease:MMP1,MMP3 | arteriosclerosis:MMP1,MMP3 | obstructive lung disease:MMP1,MMP3 | lung disease:MMP1,MMP3 | coronary artery disease:MMP1,MMP3 | lower respiratory tract disease:MMP1,MMP3 | chronic obstructive pulmonary disease:MMP1,MMP3 | urinary system disease:MMP1 | kidney disease:MMP1 | kidney failure:MMP1 | mouth disease:MMP1,MMP3 …	leukocyte migration:MMP1 | collagen catabolic process:MMP1,MMP10,MMP3 | collagen metabolic process:MMP1,MMP10,MMP3 | regulation of inflammatory response:MMP3 | extracellular matrix disassembly:MMP1,MMP10,MMP3 | extracellular matrix organization:MMP1,MMP10,MMP3 | extracellular structure organization:MMP1,MMP10,MMP3 | regulation of neuroinflammatory response:MMP3 | cellular response to reactive oxy…
BLM_hydrolase	17q11.2	BLMH	rs7221691:28723619:C:T	chr17_30396601_C_T_b38	17	T	C	0.863912	0.991	-0.0785498	0.0166706	2.63071e-06	5.57993	6.75673e-06	9.71279e-06	21	CPD (0 kb, intron/Intron/MODIFIER); RNU6-990P (36 kb); TMIGD1 (63 kb); GOSR1 (81 kb)	6.96	0.318 Mean corpuscular volume	ABHD15 | AC006050.2 | ADAP2 | ATAD5 | BC035414 | BLMH | C17orf42 | C17ORF42 | CORO6 | CPD | CRLF3 | CTD-2349P21.5 | CTD-2349P21.9 | DPRXP4 | EFCAB5 | EVI2A | GIT1 | GOSR1 | LRRC37B2 | LRRC37BP1 | NF1 | RNF135 | RP13-753N3.1 | SMURF2P1 | SSH2 | SUZ12P | SUZ12P1 | TBC1D29 | TEFM | TP53I13	MAPK signaling pathway:NF1 | Regulation of actin cytoskeleton:GIT1,SSH2	Oncogenic MAPK signaling:NF1 | EPH-Ephrin signaling:GIT1 | MAPK family signaling cascades:NF1 | MAPK1/MAPK3 signaling:NF1	mouth disease:NF1 | tooth disease:NF1 | astrocytoma:NF1 | malignant glioma:NF1 | hematopoietic system disease:NF1 | hemolytic anemia:NF1 | normocytic anemia:NF1 | Alzheimer's disease:BLMH | neurofibroma:NF1 | integumentary system disease:NF1 | tauopathy:BLMH | acute myeloid leukemia:NF1 | myeloid leukemia:NF1 | malignant peripheral nerve sheath tumor:NF1 | plexiform neurofibroma:NF1 | anemia:NF1 …	negative regulation of myeloid cell differentiation:NF1 | myeloid cell differentiation:NF1 | positive regulation of cell activation:ATAD5 | negative regulation of hemopoiesis:NF1 | negative regulation of immune system process:NF1 | positive regulation of leukocyte activation:ATAD5 | regulation of myeloid cell differentiation:NF1 | extracellular structure organization:NF1 | positive regulation of …
TFPI	2q32.1	TFPI	rs7562407:188483360:A:G	chr2_187618633_A_G_b38	2	G	A	0.249028	0.999	-0.0631234	0.0134089	2.67781e-06	5.57222	1.41226e-05	2.03012e-05	100	TFPI (53 kb); LINC01090 (94 kb); CALCRL (170 kb); GAPDHP59 (200 kb)	0.083		AC007319.1 | CALCRL | FAM171B | ST13P2 | TFPI | ZSWIM2	Vascular smooth muscle contraction:CALCRL		atherosclerosis:TFPI | arteriosclerotic cardiovascular disease:TFPI | arteriosclerosis:TFPI | lung disease:TFPI | coronary artery disease:TFPI | lower respiratory tract disease:TFPI | urinary system disease:TFPI | kidney disease:TFPI | kidney failure:TFPI | ischemic bone disease:TFPI | myocardial infarction:TFPI | reproductive system disease:TFPI | pancreas disease:TFPI | pneumonia:TFPI | congest…	regulation of inflammatory response:CALCRL | response to interleukin-1:TFPI | cellular response to interleukin-1:TFPI | regulation of peptidase activity:TFPI | negative regulation of peptidase activity:TFPI | negative regulation of endopeptidase activity:TFPI | regulation of endopeptidase activity:TFPI | negative regulation of hydrolase activity:TFPI | negative regulation of proteolysis:TFPI | ne…
AXL	19q13.2	AXL	rs12984631:41718575:G:T	chr19_41212670_G_T_b38	19	T	G	0.294505	0.974	-0.0567694	0.0120921	2.84945e-06	5.54524	0.000132499	0.000190468	16	CYP2S1 (5.1 kb); AXL (6.5 kb); RN7SL718P (21 kb); RPL36P16 (43 kb); HNRNPUL1 (50 kb)	1.751	0.71 Blood protein levels // 0.699 Heel bone mineral density	AXL | B3GNT8 | CEACAM4 | CYP2S1 | EGLN2 | HNRNPUL1 | LYPD4 | SERTAD3 | SNRPA | TMEM91		O-linked glycosylation of mucins:B3GNT8 | CYP2E1 reactions:CYP2F1,CYP2S1	coronary artery disease:HNRNPUL1 | urinary system disease:AXL | kidney disease:AXL | kidney failure:AXL | myocardial infarction:HNRNPUL1 | reproductive system disease:AXL | obstructive lung disease:CYP2F1 | lung disease:CYP2F1 | female reproductive system disease:AXL | lower respiratory tract disease:CYP2F1 | chronic obstructive pulmonary disease:CYP2F1 | ischemia:AXL | endometriosis:AXL | malign…	positive regulation of cell activation:AXL | positive regulation of leukocyte activation:AXL | negative regulation of immune system process:AXL | positive regulation of endocytosis:AXL | regulation of endocytosis:AXL | positive regulation of lymphocyte activation:AXL | O-glycan processing:B3GNT8 | regulation of hemopoiesis:AXL | regulation of lymphocyte activation:AXL | interferon-gamma productio…
[truncated: 516 more rows]

## Sheet: TableS4
protein	cytoband	gene	variant_id_hg38	variant_id_hg19	info	ea_a	eaf_a	beta_a	se_a	pval_a	hfdr_a	eaf_m	beta_m	se_m	pval_m	hfdr_m	eaf_f	beta_f	se_f	pval_f	hfdr_f	meandiff	meandiff_se	meandiff_p	meandiff_p_FDR	sexIA_type	beta_PC_adj	se_PC_adj	pval_PC_adj
TR_AP	19p13.2	ACP5	chr19_11587942_A_C_b38	rs897811:11698757:A:C	1	C	0.11569	-0.162966	0.0173716	1.69957e-20	TRUE	0.116827	-0.174813	0.0241085	8.07464e-13	TRUE	0.114476	-0.14704	0.0246752	3.5465e-09	TRUE	0.027773	0.0344976	0.420779	0.669927	sex-unspecific	-0.163556	0.017435	1.71215e-20
[truncated: 109 more rows]

## Sheet: TableS5
protein	cytoband	gene	setting	variant_id_hg38	variant_id_hg19	effect_allele	info	eaf	maf	beta	se	pval	FDR	beta_GTEx	se_GTEx	pval_GTEx	n_GTEx	tissue_GTEx	same_direction	SNPID_GTEx_best	SNPID_GTEx_best_hg19	beta_GTEx_best	se_GTEx_best	pval_GTEx_best	n_GTEx_best	LD_r2
[truncated: 7,714 more rows]

[truncated: 7 more sheets: TableS6, TableS7, TableS8, TableS9, TableS10, TableS11, TableS12]
